# Supplementary material for: Effect of broccoli extract supplement on carcass traits and lipid metabolism in Holstein steers
Source: Front Genet. 2025 Jul 25;16:1618682. doi: 10.3389/fgene.2025.1618682 (PMC12332507; doi:10.3389/fgene.2025.1618682)
Supplement: Supplementary file 1 [file DataSheet1.zip]

Archive with 6 entries (3 files):
- Supplementary_Table3/
- Supplementary_Table3/gsea_hub.xlsx
- Supplementary_Table 2/
- Supplementary_Table 2/All_GeneMet_cor_p.xlsx
- Supplementary_Table1/
- Supplementary_Table1/meta_intensity_NEG_POS_hmdb_kegg_lipidmaps.xlsx
