# Supplementary material for: Effect of broccoli extract supplement on carcass traits and lipid metabolism in Holstein steers
Source: Front Genet. 2025 Jul 25;16:1618682. doi: 10.3389/fgene.2025.1618682 (PMC12332507; doi:10.3389/fgene.2025.1618682)
Supplement: Supplementary file 1 [file DataSheet1.zip › Supplementary_Table3/gsea_hub.xlsx]

## Sheet: blackhub
Top 10 in network back2.txt ranked by MCC method
Rank	Name	Name	Score
1	ENSBTAG00000010119	ALDH1A2	131
2	ENSBTAG00000021469	CTTNBP2	91
3	ENSBTAG00000008913	TMEM98	90
4	ENSBTAG00000013148	CLDN1	88
5	ENSBTAG00000009014	UPK1B	87
6	ENSBTAG00000009812	CXCL6	86
7	ENSBTAG00000020221	WNT5A	80
8	ENSBTAG00000003835	BMP4	79
9	ENSBTAG00000047268	WT1	76
10	ENSBTAG00000019011	PGM1	75

## Sheet: greenyellow
Top 10 in network greenyellow2.txt ranked by MCC method
Rank	Name	Name	Score
1	ENSBTAG00000021601	PARD6B	3880
2	ENSBTAG00000001788	PDPN	3842
3	ENSBTAG00000016165	KRT7	2900
4	ENSBTAG00000020203	TMEM151A	2012
5	ENSBTAG00000000345	CLDN15	1891
6	ENSBTAG00000032687	ENSBTAG00000032687	1774
7	ENSBTAG00000048246	DPP4	1754
8	ENSBTAG00000004905	KRT19	1424
9	ENSBTAG00000000836	KRT8	1317
10	ENSBTAG00000015462	BNC1	1210
