# Supplementary material for: Effect of broccoli extract supplement on carcass traits and lipid metabolism in Holstein steers
Source: Front Genet. 2025 Jul 25;16:1618682. doi: 10.3389/fgene.2025.1618682 (PMC12332507; doi:10.3389/fgene.2025.1618682)
Supplement: Supplementary file 1 [file DataSheet1.zip › Supplementary_Table1/meta_intensity_NEG_POS_hmdb_kegg_lipidmaps.xlsx]

## Sheet: NEG
ID	Name	Other_name(Kegg_name)	Formula	Molecular Weight	RT [min]	Kegg_ID	KEGG_pathway	HMDB_ID	Lipidmaps_ID	SuperClass(HMDB)	Class(HMDB)	SubClass(HMDB)	CATEGORY(Lipidmaps)	MAIN_CLASS(Lipidmaps)	SUB_CLASS(Lipidmaps)	mzCloud_Results	mzVault_Results	MassList_Results	m/z	neg_A_1	neg_A_2	neg_A_3	neg_A_4	neg_A_5	neg_A_6	neg_A_7	neg_A_8	neg_A_9	neg_B_1	neg_B_2	neg_B_3	neg_B_4	neg_B_5	neg_B_6	neg_B_7	neg_B_8	neg_B_9	neg_C_1	neg_C_2	neg_C_3	neg_C_4	neg_C_5	neg_C_6	neg_C_7	neg_C_8	neg_C_9	neg_QC1	neg_QC2	neg_QC3
Com_57_neg	(±)12(13)-DiHOME	--	C18 H34 O4	314.246	8.728	--	--	--	--	--	--	--	--	--	--	Full match	Full match	Full match	313.239	3.36866e+08	2.09906e+08	2.6661e+08	1.16868e+08	1.52859e+08	8.43366e+07	1.96847e+08	1.28866e+08	1.21858e+08	1.23641e+08	1.1551e+08	2.23869e+08	2.15409e+08	1.50905e+08	9.71843e+07	1.90257e+08	2.2244e+08	1.92334e+08	1.06391e+08	1.76233e+08	3.42734e+08	2.02871e+07	2.53706e+08	3.23934e+08	1.27257e+08	1.14214e+08	1.2401e+08	1.96117e+08	1.57074e+08	1.62073e+08
Com_209_neg	Taurochenodeoxycholic acid	Taurochenodeoxycholate; Taurochenodeoxycholic acid; Chenodeoxycholoyltaurine	C26 H45 N O6 S	499.297	9.589	cpd:C05465	map00120 Primary bile acid biosynthesis;map04976 Bile secretion;map04979 Cholesterol metabolism	HMDB0242411	LMST05040005	Lipids and lipid-like molecules	Steroids and steroid derivatives	Bile acids, alcohols and derivatives	Sterols [ST]	Steroid conjugates [ST05]	Taurine conjugates [ST0504]	Full match	Full match	Full match	498.29	5.58059e+07	3.13764e+07	3.42514e+07	6.74629e+07	7.86176e+07	3.12533e+07	4.1747e+06	1.98393e+07	3.87993e+06	5.66249e+06	7.85666e+06	1.01435e+07	5.61357e+06	6.22082e+07	8.42982e+06	5.33803e+06	1.44156e+07	4.4619e+07	1.05204e+07	4.31101e+07	3.41286e+07	6.28293e+07	1.15036e+07	8.12272e+06	2.88098e+07	2.15744e+07	8.5126e+06	1.66083e+07	9.90928e+06	1.78272e+07
Com_514_neg	Hexadecanedioic acid	--	C16 H30 O4	286.215	7.865	--	--	HMDB0000672	LMFA01170022	Lipids and lipid-like molecules	Fatty Acyls	Fatty acids and conjugates	Fatty Acyls [FA]	Fatty Acids and Conjugates [FA01]	Dicarboxylic acids [FA0117]	Full match	Full match	No results	285.207	1.49442e+07	2.25949e+07	1.40224e+07	1.09649e+07	1.33641e+07	9.40216e+06	9.05996e+06	1.63741e+07	6.26354e+06	9.07181e+06	9.62167e+06	1.49463e+07	1.12617e+07	1.02651e+07	7.17006e+06	1.08999e+07	1.90129e+07	2.14754e+07	9.12891e+06	1.57782e+07	1.59321e+07	1.31623e+07	1.85166e+07	1.96056e+07	1.17041e+07	1.16832e+07	8.90392e+06	1.30725e+07	1.27911e+07	1.36117e+07
Com_583_neg	Pseudouridine	Pseudouridine	C9 H12 N2 O6	244.07	1.384	cpd:C02067	map00240 Pyrimidine metabolism	HMDB0000767	--	Nucleosides, nucleotides, and analogues	Nucleoside and nucleotide analogues	-	--	--	--	Full match	Full match	Full match	243.062	2.23748e+07	1.76276e+07	2.05566e+07	1.70115e+07	1.75826e+07	1.74344e+07	2.05625e+07	1.83707e+07	1.76039e+07	1.6569e+07	1.67474e+07	1.35699e+07	1.66048e+07	2.07533e+07	2.34767e+07	1.66674e+07	2.08753e+07	1.63811e+07	1.79095e+07	1.79719e+07	2.06623e+07	1.71357e+07	1.88e+07	2.09612e+07	2.04413e+07	2.39383e+07	2.01783e+07	2.22602e+07	2.13417e+07	2.3055e+07
Com_2_neg	Cholic acid	Cholic acid; Cholate; 3alpha,7alpha,12alpha-Trihydroxy-5beta-cholanate; 3alpha,7alpha,12alpha-Trihydroxy-5beta-cholanic acid	C24 H40 O5	408.288	7.375	cpd:C00695	map00120 Primary bile acid biosynthesis;map01100 Metabolic pathways;map04976 Bile secretion	HMDB0000619	LMST04010001	Lipids and lipid-like molecules	Steroids and steroid derivatives	Bile acids, alcohols and derivatives	Sterols [ST]	Bile acids and derivatives [ST04]	C24 bile acids, alcohols, and derivatives [ST0401]	Full match	Full match	Full match	407.28	8.72548e+08	6.37458e+09	8.36283e+08	3.56088e+09	9.36283e+08	1.36468e+09	5.5322e+08	4.00397e+09	2.87393e+09	1.79095e+09	2.42118e+09	2.51606e+09	8.6175e+08	9.18963e+08	1.50083e+09	1.68671e+08	1.14207e+09	2.39395e+09	1.15888e+09	4.29424e+09	1.59756e+09	4.52001e+09	3.36241e+09	5.62154e+08	2.12308e+09	1.91184e+09	5.37829e+08	2.4716e+09	2.30708e+09	2.37231e+09
Com_5_neg	Glycocholic acid	Glycocholate; Glycocholic acid; 3alpha,7alpha,12alpha-Trihydroxy-5beta-cholan-24-oylglycine	C26 H43 N O6	465.309	6.869	cpd:C01921	map00120 Primary bile acid biosynthesis;map01100 Metabolic pathways;map04976 Bile secretion;map04979 Cholesterol metabolism	HMDB0000138	LMST05030001	Lipids and lipid-like molecules	Steroids and steroid derivatives	Bile acids, alcohols and derivatives	Sterols [ST]	Steroid conjugates [ST05]	Glycine conjugates [ST0503]	Full match	Full match	Full match	464.302	2.55087e+08	4.21907e+08	2.4651e+08	8.5648e+08	5.25256e+08	2.95668e+08	1.18777e+08	1.846e+09	2.62213e+08	3.87886e+08	5.19855e+08	7.56402e+08	1.51405e+08	8.70731e+08	5.331e+08	1.00087e+08	3.68195e+08	5.88838e+08	5.03327e+08	7.63078e+08	1.11358e+09	1.06639e+09	4.44424e+08	1.55765e+08	6.06963e+08	8.65522e+08	9.64677e+07	5.39922e+08	5.1067e+08	5.50712e+08
Com_7_neg	Deoxycholic acid	Deoxycholic acid; Deoxycholate; 3alpha,12alpha-Dihydroxy-5beta-cholanate; 3alpha,12alpha-Dihydroxy-5beta-cholanic acid	C24 H40 O4	392.293	8.228	cpd:C04483	map04976 Bile secretion	HMDB0000626	LMST04010040	Lipids and lipid-like molecules	Steroids and steroid derivatives	Bile acids, alcohols and derivatives	Sterols [ST]	Bile acids and derivatives [ST04]	C24 bile acids, alcohols, and derivatives [ST0401]	Full match	Full match	Full match	391.286	4.70326e+07	1.44275e+09	4.47996e+07	2.06425e+08	3.81396e+07	9.49446e+07	3.15376e+07	1.6486e+08	1.52785e+08	1.64337e+08	1.13834e+08	2.69734e+08	3.60401e+07	5.61766e+07	8.58432e+07	8.48576e+06	6.26474e+07	1.6568e+08	6.44338e+07	5.19697e+08	6.40492e+07	3.61476e+08	4.01946e+08	5.3611e+07	9.45034e+07	8.15126e+07	5.53234e+07	1.9655e+08	1.91501e+08	2.07333e+08
Com_68_neg	Glycoursodeoxycholic acid	--	C26 H43 N O5	449.315	7.38	--	--	HMDB0000708	LMST05030016	Lipids and lipid-like molecules	Steroids and steroid derivatives	Bile acids, alcohols and derivatives	Sterols [ST]	Steroid conjugates [ST05]	Glycine conjugates [ST0503]	Full match	Full match	Full match	448.307	4.3065e+07	9.2861e+07	4.05516e+07	1.27645e+08	1.06614e+08	8.65788e+07	2.17589e+07	2.36083e+08	4.99977e+07	4.21619e+07	5.45631e+07	1.24147e+08	2.19777e+07	2.08383e+08	2.41045e+07	1.08107e+07	5.89247e+07	1.05766e+08	8.57565e+07	1.78722e+08	1.59764e+08	3.01164e+08	7.83389e+07	2.44458e+07	1.49044e+08	1.12926e+08	2.34363e+07	1.00304e+08	1.0184e+08	1.03399e+08
Com_32_neg	Phenylacetylglycine	Phenylacetylglycine	C10 H11 N O3	193.074	5.483	cpd:C05598	map00360 Phenylalanine metabolism	HMDB0000821	--	Organic acids and derivatives	Carboxylic acids and derivatives	Amino acids, peptides, and analogues	--	--	--	Full match	Full match	Full match	192.067	2.87e+08	4.43649e+08	2.71543e+08	4.15485e+08	3.99226e+08	5.0999e+08	4.42827e+08	5.11522e+08	3.79467e+08	3.89763e+08	3.86e+08	2.31589e+08	4.20978e+08	3.23948e+08	2.09707e+08	4.42756e+08	6.03366e+08	4.88688e+08	3.60874e+08	3.55882e+08	5.39404e+08	2.71287e+08	4.83875e+08	5.19912e+08	2.91449e+08	4.87825e+08	3.45997e+08	4.00844e+08	3.8722e+08	3.83509e+08
Com_105_neg	Arachidonic acid	Arachidonate; Arachidonic acid; (5Z,8Z,11Z,14Z)-Icosatetraenoic acid; cis-5,8,11,14-Eicosatetraenoic acid	C20 H32 O2	304.24	10.084	cpd:C00219	map00590 Arachidonic acid metabolism;map00591 Linoleic acid metabolism;map01040 Biosynthesis of unsaturated fatty acids;map01100 Metabolic pathways;map04216 Ferroptosis;map04217 Necroptosis;map04270 Vascular smooth muscle contraction;map04611 Platelet activation;map04664 Fc epsilon RI signaling pathway;map04666 Fc gamma R-mediated phagocytosis;map04723 Retrograde endocannabinoid signaling;map0472…	HMDB0001043	LMFA01030001	Lipids and lipid-like molecules	Fatty Acyls	Fatty acids and conjugates	Fatty Acyls [FA]	Fatty Acids and Conjugates [FA01]	Unsaturated fatty acids [FA0103]	Full match	Full match	Full match	303.233	1.88679e+08	1.47138e+08	1.84246e+08	1.28404e+08	9.72599e+07	1.24402e+08	1.5561e+08	1.39393e+08	1.40545e+08	1.17184e+08	1.42259e+08	1.67665e+08	1.22746e+08	1.70884e+08	1.23205e+08	1.40256e+08	1.47166e+08	2.05824e+08	1.33396e+08	9.73967e+07	1.44536e+08	1.48158e+08	9.86441e+07	1.54177e+08	1.55929e+08	1.48556e+08	1.48722e+08	1.49906e+08	1.40678e+08	1.42451e+08
Com_637_neg	Pantothenic acid	Pantothenate; Pantothenic acid; (R)-Pantothenate	C9 H17 N O5	219.111	5.032	cpd:C00864	map00410 beta-Alanine metabolism;map00770 Pantothenate and CoA biosynthesis;map01100 Metabolic pathways;map04977 Vitamin digestion and absorption	HMDB0000210	--	Organic oxygen compounds	Organooxygen compounds	Alcohols and polyols	--	--	--	Full match	Full match	Full match	218.103	1.64869e+07	1.65069e+07	1.28794e+07	1.48424e+07	1.9161e+07	1.53097e+07	1.59504e+07	1.49883e+07	1.8086e+07	1.01486e+07	1.30023e+07	1.0242e+07	1.70757e+07	1.36892e+07	1.59882e+07	1.33014e+07	1.70914e+07	1.11235e+07	1.2008e+07	1.22231e+07	1.46904e+07	1.37752e+07	1.31013e+07	1.23441e+07	1.82557e+07	1.49185e+07	1.43568e+07	1.7001e+07	1.57362e+07	1.65928e+07
Com_339_neg	Adrenic acid	7,10,13,16-Docosatetraenoic acid; (7Z,10Z,13Z,16Z)-Docosa-7,10,13,16-tetraenoic acid; Adrenic acid	C22 H36 O2	332.272	10.769	cpd:C16527	map01040 Biosynthesis of unsaturated fatty acids;map04216 Ferroptosis	HMDB0002226	LMFA04000050	Lipids and lipid-like molecules	Fatty Acyls	Fatty acids and conjugates	Fatty Acyls [FA]	Docosanoids [FA04]	_	Full match	Full match	No results	331.264	4.70816e+07	2.8324e+07	3.83985e+07	1.36028e+07	1.0122e+07	1.3846e+07	1.99586e+07	2.98525e+07	1.86601e+07	2.65994e+07	2.54637e+07	3.77415e+07	2.42859e+07	3.32955e+07	2.39679e+07	2.00185e+07	2.40707e+07	3.24733e+07	2.11831e+07	1.30314e+07	2.87302e+07	2.87754e+07	1.82785e+07	1.98088e+07	2.19137e+07	1.74141e+07	2.63939e+07	2.90239e+07	2.17503e+07	2.19908e+07
Com_186_neg	Uric acid	Urate; Uric acid	C5 H4 N4 O3	168.028	1.958	cpd:C00366	map00230 Purine metabolism;map01100 Metabolic pathways;map04976 Bile secretion	HMDB0000289	--	Organoheterocyclic compounds	Imidazopyrimidines	Purines and purine derivatives	--	--	--	Full match	Full match	Full match	167.021	7.47403e+07	6.43793e+07	6.92436e+07	7.94619e+07	7.40151e+07	6.30368e+07	6.76974e+07	5.39254e+07	5.29774e+07	4.9924e+07	4.48653e+07	4.9269e+07	3.74558e+07	3.01355e+07	4.63269e+07	4.58663e+07	5.98423e+07	3.68477e+07	4.62724e+07	4.85907e+07	6.14457e+07	7.02966e+07	5.81116e+07	7.24199e+07	5.03753e+07	7.7985e+07	4.18284e+07	6.06188e+07	5.8049e+07	6.44098e+07
Com_87_neg	Citric acid	Citrate; Citric acid; 2-Hydroxy-1,2,3-propanetricarboxylic acid; 2-Hydroxytricarballylic acid	C6 H8 O7	192.027	2.223	cpd:C00158	map00020 Citrate cycle (TCA cycle);map00250 Alanine, aspartate and glutamate metabolism;map00630 Glyoxylate and dicarboxylate metabolism;map01100 Metabolic pathways;map01200 Carbon metabolism;map01210 2-Oxocarboxylic acid metabolism;map01230 Biosynthesis of amino acids	HMDB0000094	--	Organic acids and derivatives	Carboxylic acids and derivatives	Tricarboxylic acids and derivatives	--	--	--	Full match	Full match	Full match	191.02	1.60625e+08	1.17164e+08	1.57585e+08	1.69221e+08	1.81935e+08	1.52379e+08	1.77354e+08	1.41085e+08	8.82062e+07	1.45145e+08	1.54887e+08	2.98799e+07	1.57992e+08	1.72239e+08	1.33966e+08	1.91781e+08	8.6533e+07	1.20549e+08	1.24485e+08	7.284e+07	1.24137e+08	6.44807e+07	1.22395e+08	1.90529e+08	9.49037e+07	9.82941e+07	3.11538e+07	2.06024e+08	1.86704e+08	2.08406e+08
Com_6_neg	LPC 18:2	--	C26 H50 N O7 P	565.338	9.172	--	--	--	LMGP01050137	--	--	--	Glycerophospholipids [GP]	Glycerophosphocholines [GP01]	Monoacylglycerophosphocholines [GP0105]	No results	Invalid mass	No results	564.331	1.63858e+09	1.14963e+09	1.52949e+09	1.59043e+09	1.45152e+09	1.46165e+09	1.47937e+09	1.28079e+09	1.45567e+09	1.34745e+09	1.58705e+09	1.27774e+09	1.4968e+09	1.34089e+09	1.5025e+09	1.40232e+09	1.43289e+09	1.16261e+09	1.33037e+09	1.67118e+09	1.74796e+09	1.59382e+09	1.52367e+09	1.47835e+09	1.85874e+09	1.72712e+09	1.2008e+09	1.50564e+09	1.44496e+09	1.48714e+09
Com_11_neg	LPC 16:0	--	C24 H50 N O7 P	541.338	9.521	--	--	--	LMGP01050113	--	--	--	Glycerophospholipids [GP]	Glycerophosphocholines [GP01]	Monoacylglycerophosphocholines [GP0105]	No results	Invalid mass	No results	540.331	1.34314e+09	8.04907e+08	1.40325e+09	1.144e+09	1.50374e+09	1.31067e+09	1.1862e+09	4.6955e+08	1.24991e+09	1.30938e+09	1.22844e+09	1.08382e+09	1.21176e+09	1.03466e+09	1.52608e+09	1.1231e+09	1.20071e+09	1.23469e+09	1.10141e+09	1.23487e+09	1.07431e+09	1.33219e+09	1.18194e+09	1.20889e+09	1.47959e+09	1.27783e+09	1.53215e+09	1.23974e+09	1.17735e+09	1.1876e+09
Com_14_neg	4-Hydroxybenzylcyanide	4-Hydroxyphenylacetonitrile; 4-Hydroxybenzyl cyanide	C8 H7 N O	133.053	5.372	cpd:C03766	--	HMDB0029757	--	Benzenoids	Benzene and substituted derivatives	Benzyl cyanides	--	--	--	No results	Full match	Full match	132.045	1.34658e+09	1.06165e+09	1.26163e+09	9.99262e+08	1.21461e+09	1.29743e+09	1.28373e+09	1.13428e+09	1.49178e+09	1.15428e+09	1.01927e+09	7.33188e+08	1.12516e+09	1.15296e+09	7.45153e+08	1.20256e+09	1.3477e+09	8.34921e+08	9.14244e+08	4.78675e+08	1.04209e+09	6.79152e+08	1.13868e+09	1.21608e+09	8.92517e+08	9.70166e+08	9.84996e+08	1.03637e+09	1.01064e+09	9.85814e+08
Com_16_neg	Elaidic acid	(9E)-Octadecenoic acid; 9-Octadecenoic acid, (E)-; (E)-Oleic acid; D9-trans-Octadecenoic acid; 9-trans-Octadecenoic acid; trans-D9-Octadecenoic acid; trans-9-Octadecenoic acid; trans-Elaidic acid; trans-Oleic acid; Elaidic acid; Acide elaidique; Elaidinsaure	C18 H34 O2	282.256	10.758	cpd:C01712	--	HMDB0000573	--	Lipids and lipid-like molecules	Fatty Acyls	Fatty acids and conjugates	--	--	--	Full match	No results	No results	281.249	1.09868e+09	7.20709e+08	9.49535e+08	3.48964e+08	2.50189e+08	1.90845e+08	6.48797e+08	6.01895e+08	5.01492e+08	6.78195e+08	8.74445e+08	9.20769e+08	6.63699e+08	6.80022e+08	6.63791e+08	4.48388e+08	4.00497e+08	1.30748e+09	4.79494e+08	3.20238e+08	5.61714e+08	4.32997e+08	4.31352e+08	4.28717e+08	6.12472e+08	4.61961e+08	5.49787e+08	6.79119e+08	5.56206e+08	5.39026e+08
Com_23_neg	LPC 18:1	--	C26 H52 N O7 P	567.354	9.743	--	--	HMDB0002815	LMGP01050138	Lipids and lipid-like molecules	Glycerophospholipids	Glycerophosphocholines	Glycerophospholipids [GP]	Glycerophosphocholines [GP01]	Monoacylglycerophosphocholines [GP0105]	No results	Invalid mass	No results	566.347	9.43933e+08	5.74694e+08	8.94699e+08	6.92559e+08	8.20396e+08	8.51124e+08	7.21817e+08	6.47218e+08	7.5798e+08	9.31956e+08	7.42263e+08	5.72045e+08	7.85743e+08	6.55447e+08	8.93658e+08	5.69832e+08	8.2408e+08	6.84232e+08	6.10299e+08	6.89049e+08	7.59221e+08	7.35523e+08	6.95735e+08	7.08309e+08	8.51785e+08	8.49194e+08	6.38047e+08	7.78302e+08	6.90848e+08	6.88954e+08
Com_27_neg	LPC 18:0	--	C26 H54 N O7 P	569.37	10.363	--	--	--	LMGP01050076	--	--	--	Glycerophospholipids [GP]	Glycerophosphocholines [GP01]	Monoacylglycerophosphocholines [GP0105]	No results	Invalid mass	No results	568.363	7.56479e+08	3.95513e+08	7.06941e+08	6.01749e+08	6.3896e+08	5.90169e+08	7.19456e+08	5.34117e+08	5.60971e+08	6.68653e+08	5.75875e+08	4.00146e+08	7.44869e+08	6.20589e+08	6.97049e+08	6.46189e+08	8.19074e+08	6.05691e+08	6.97708e+08	7.76579e+08	5.93425e+08	6.86069e+08	7.48177e+08	5.49401e+08	8.12777e+08	8.22514e+08	6.9372e+08	5.87307e+08	6.83939e+08	6.15357e+08
Com_29_neg	Chenodeoxycholic Acid	Chenodeoxycholate; Chenodeoxycholic acid; 3alpha,7alpha-Dihydroxy-5beta-cholanic acid; Chenodiol	C24 H40 O4	438.298	8.126	cpd:C02528	map00120 Primary bile acid biosynthesis;map01100 Metabolic pathways;map04976 Bile secretion	HMDB0000518	LMST04010032	Lipids and lipid-like molecules	Steroids and steroid derivatives	Bile acids, alcohols and derivatives	Sterols [ST]	Bile acids and derivatives [ST04]	C24 bile acids, alcohols, and derivatives [ST0401]	Invalid mass	No results	No results	437.291	8.10311e+06	5.27202e+08	7.93184e+06	5.88317e+07	1.0169e+07	3.52812e+07	7.72827e+06	3.9312e+07	6.35801e+07	5.92102e+07	2.95585e+07	4.32751e+07	8.56716e+06	1.43714e+07	2.05175e+07	1.55273e+06	1.15914e+07	3.57107e+07	1.63083e+07	1.68841e+08	1.441e+07	9.24092e+07	1.2646e+08	5.74985e+06	3.17504e+07	2.47613e+07	1.3029e+07	5.87667e+07	5.61106e+07	5.96408e+07
Com_34_neg	methadone-d9	--	C21 H18 [2]H9 N O	317.955	1.225	--	--	--	--	--	--	--	--	--	--	Invalid mass	No results	No results	316.948	4.50692e+08	3.47632e+08	4.97807e+08	3.90188e+08	4.689e+08	5.06064e+08	4.5037e+08	4.51831e+08	5.48438e+08	5.66038e+08	5.5208e+08	4.88783e+08	5.65677e+08	5.48244e+08	6.11041e+08	5.61035e+08	5.18005e+08	5.5919e+08	5.69554e+08	4.9331e+08	5.50948e+08	5.31779e+08	4.84475e+08	5.87833e+08	5.42551e+08	5.20831e+08	5.62934e+08	4.63664e+08	4.82753e+08	4.9588e+08
Com_40_neg	PC (18:0/18:2)	--	C44 H84 N O8 P	831.6	10.403	--	--	--	LMGP01010766	--	--	--	Glycerophospholipids [GP]	Glycerophosphocholines [GP01]	Diacylglycerophosphocholines [GP0101]	No results	Invalid mass	No results	830.592	4.70071e+08	2.37712e+08	2.69845e+08	2.6161e+08	4.10993e+08	4.46132e+08	1.63594e+08	2.50963e+08	4.01264e+08	3.31504e+08	3.9317e+08	3.51957e+08	2.95166e+08	2.8983e+08	3.18997e+08	3.85856e+08	1.61647e+08	2.09869e+08	3.41029e+08	1.81327e+08	3.95818e+08	2.02855e+08	2.34818e+08	4.93095e+08	1.43647e+07	1.82678e+08	4.01235e+08	2.32362e+08	2.70144e+08	2.67421e+08
Com_48_neg	Stearic acid	Octadecanoic acid; Stearate; Stearic acid	C18 H36 O2	284.272	11.402	cpd:C01530	map00061 Fatty acid biosynthesis;map01040 Biosynthesis of unsaturated fatty acids	HMDB0000827	LMFA01010018	Lipids and lipid-like molecules	Fatty Acyls	Fatty acids and conjugates	Fatty Acyls [FA]	Fatty Acids and Conjugates [FA01]	Straight chain fatty acids [FA0101]	Full match	No results	Full match	283.264	4.00042e+08	2.48103e+08	3.28056e+08	1.44276e+08	9.39174e+07	9.05739e+07	2.00676e+08	2.11613e+08	1.70388e+08	2.47722e+08	2.45317e+08	3.71274e+08	2.65114e+08	2.46915e+08	2.08166e+08	1.80111e+08	1.68172e+08	4.27883e+08	1.70757e+08	1.97873e+08	2.22292e+08	2.03655e+08	2.20292e+08	1.96046e+08	1.85789e+08	2.48088e+08	2.17703e+08	2.31361e+08	2.01331e+08	2.01057e+08
Com_58_neg	4-Methylphenol	4-Cresol; p-Cresol; 4-Hydroxytoluene; 4-Methylphenol	C7 H8 O	108.057	5.662	cpd:C01468	map01100 Metabolic pathways;map04974 Protein digestion and absorption	HMDB0001858	--	Benzenoids	Phenols	Cresols	--	--	--	Full match	No results	Full match	107.05	1.22512e+08	2.60896e+08	1.19277e+08	2.59665e+08	2.03719e+08	2.42941e+08	2.28394e+08	2.04016e+08	1.53206e+08	1.54543e+08	1.41155e+08	1.23228e+08	1.92399e+08	1.34837e+08	7.27484e+07	2.43133e+08	2.71261e+08	2.11987e+08	2.26395e+08	1.6423e+08	2.2685e+08	1.46596e+08	1.81082e+08	2.57328e+08	9.83795e+07	1.85493e+08	1.32596e+08	1.77761e+08	1.73432e+08	1.85838e+08
Com_61_neg	LPC 20:3	--	C28 H52 N O7 P	591.354	9.487	--	--	--	LMGP01050139	--	--	--	Glycerophospholipids [GP]	Glycerophosphocholines [GP01]	Monoacylglycerophosphocholines [GP0105]	No results	Invalid mass	No results	590.347	2.68275e+08	1.87492e+08	2.51508e+08	1.95714e+08	1.46355e+08	1.6783e+08	1.52863e+08	1.64293e+08	1.31925e+08	2.08377e+08	2.26308e+08	9.48746e+07	2.71768e+08	2.0655e+08	1.83474e+08	1.81477e+08	2.2912e+08	1.77835e+08	1.53042e+08	1.81367e+08	3.25916e+08	2.57992e+08	2.3698e+08	2.09909e+08	2.02557e+08	2.56121e+08	1.5567e+08	1.98336e+08	1.83939e+08	2.03402e+08
Com_65_neg	PC (16:0/18:2)	--	C42 H80 N O8 P	803.569	11.156	--	--	--	LMGP01010592	--	--	--	Glycerophospholipids [GP]	Glycerophosphocholines [GP01]	Diacylglycerophosphocholines [GP0101]	No results	Invalid mass	No results	802.561	2.7813e+08	1.28387e+08	3.12883e+08	1.45683e+08	2.33325e+08	2.36713e+08	2.02889e+08	2.05941e+08	1.86758e+08	2.2613e+08	2.23333e+08	1.57109e+08	2.148e+08	2.16902e+08	2.46509e+08	2.84223e+08	2.13141e+08	2.10429e+08	2.0646e+08	1.46744e+08	2.07187e+08	2.51818e+08	2.32481e+08	2.54682e+08	2.37089e+08	1.87252e+08	1.76544e+08	3.11221e+08	2.72479e+08	1.2401e+08
Com_77_neg	3-amino-1H-pyrazolo[4,3-c]pyridine-4,6-diol	--	C6 H6 N4 O2	166.048	10.733	--	--	--	--	--	--	--	--	--	--	Invalid mass	Invalid mass	No match	165.041	1.97131e+08	1.71188e+08	2.52181e+08	2.09524e+08	2.39105e+08	2.41046e+08	2.07363e+08	1.75202e+08	1.81864e+08	1.99748e+08	2.23753e+08	1.94048e+08	2.52856e+08	2.3963e+08	2.60795e+08	2.24553e+08	1.86053e+08	2.0165e+08	2.08171e+08	1.64209e+08	1.92388e+08	1.52901e+08	1.62591e+08	1.7775e+08	1.85386e+08	1.86056e+08	1.88416e+08	1.64493e+08	1.76799e+08	1.76884e+08
Com_96_neg	(±)9-HpODE	--	C18 H32 O4	312.23	8.287	--	--	--	--	--	--	--	--	--	--	Full match	No results	Full match	311.223	9.44806e+07	1.66577e+08	8.95103e+07	7.55237e+07	7.03996e+07	5.77009e+07	6.84738e+07	8.03678e+07	6.42927e+07	7.03581e+07	6.21971e+07	7.39056e+07	6.34215e+07	7.07022e+07	8.14803e+07	5.17515e+07	8.68877e+07	9.34327e+07	4.24677e+07	1.0643e+08	8.57733e+07	8.30061e+07	1.0871e+08	1.02159e+08	8.62028e+07	1.07723e+08	8.67331e+07	8.58947e+07	6.49737e+07	7.10127e+07
Com_111_neg	SM (d14:2/20:0)	--	C39 H77 N2 O6 P	746.558	9.919	--	--	--	--	--	--	--	--	--	--	No results	Invalid mass	No results	745.551	1.39951e+08	1.13769e+08	1.75413e+08	1.24833e+08	1.26217e+08	1.48709e+08	9.1854e+07	7.10475e+07	1.79201e+08	1.87032e+08	1.15478e+08	1.0129e+08	1.30438e+08	1.09006e+08	1.41062e+08	1.34731e+08	8.36036e+07	8.26423e+07	1.445e+08	1.13109e+08	1.17533e+08	1.08823e+08	1.2908e+08	1.05183e+08	1.19719e+08	6.7286e+07	1.53943e+08	1.53361e+08	1.05586e+08	9.22741e+07
Com_162_neg	LPC 17:0	--	C25 H52 N O7 P	555.354	9.952	--	--	--	LMGP01050024	--	--	--	Glycerophospholipids [GP]	Glycerophosphocholines [GP01]	Monoacylglycerophosphocholines [GP0105]	No results	Invalid mass	No results	554.347	9.53453e+07	5.23311e+07	8.21321e+07	9.01121e+07	8.48337e+07	1.05441e+08	7.34655e+07	8.79891e+07	1.11182e+08	9.59394e+07	8.7225e+07	4.52906e+07	6.78775e+07	6.71422e+07	9.47197e+07	6.02944e+07	7.44768e+07	4.69852e+07	6.87097e+07	8.49882e+07	6.44057e+07	8.43585e+07	6.84594e+07	6.2903e+07	1.1429e+08	8.84832e+07	5.6935e+07	8.71786e+07	7.38078e+07	7.36741e+07
Com_181_neg	2-Hydroxy-3-methylbutanoic acid	--	C5 H10 O3	118.063	5.123	--	--	HMDB0000407	LMFA01050478	Lipids and lipid-like molecules	Fatty Acyls	Fatty acids and conjugates	Fatty Acyls [FA]	Fatty Acids and Conjugates [FA01]	Hydroxy fatty acids [FA0105]	No results	No results	Full match	117.056	7.43622e+07	5.30834e+07	6.84712e+07	4.57534e+07	4.96105e+07	3.15318e+07	3.08001e+07	6.11936e+07	4.847e+07	3.74023e+07	3.48138e+07	5.72483e+07	5.13417e+07	1.86666e+07	2.18994e+07	4.74637e+07	9.85021e+07	5.31838e+07	5.26178e+07	2.92562e+07	6.62759e+07	6.78436e+07	5.9249e+07	7.54394e+07	2.76133e+07	5.6151e+07	8.76875e+07	5.29765e+07	5.05578e+07	5.16116e+07
Com_193_neg	N-benzyl-3-(4-chlorophenyl)-4,5-dihydro-5-isoxazolecarboxamide	--	C17 H15 Cl N2 O2	314.086	10.734	--	--	--	--	--	--	--	--	--	--	Invalid mass	No results	No results	313.079	6.81948e+07	6.55202e+07	8.8753e+07	7.60467e+07	8.69099e+07	8.54906e+07	7.32858e+07	6.30218e+07	6.73037e+07	7.59391e+07	8.35571e+07	7.19327e+07	8.94027e+07	9.1267e+07	9.23858e+07	7.66968e+07	6.69104e+07	7.15625e+07	7.18732e+07	5.96124e+07	7.08145e+07	5.55319e+07	5.64292e+07	6.27815e+07	6.51082e+07	6.93641e+07	6.75577e+07	6.12645e+07	6.38157e+07	6.43187e+07
Com_204_neg	PC (18:0/20:4)	--	C46 H84 N O8 P	855.6	9.91	--	--	--	LMGP01010804	--	--	--	Glycerophospholipids [GP]	Glycerophosphocholines [GP01]	Diacylglycerophosphocholines [GP0101]	No results	Invalid mass	No results	854.592	2.66443e+07	2.04771e+07	4.21482e+07	3.50284e+07	4.12696e+07	6.80941e+07	4.87193e+07	5.4772e+07	6.02765e+07	5.07415e+07	4.54719e+07	7.24293e+07	5.60543e+07	5.52408e+07	8.0122e+07	8.21921e+07	6.57263e+07	8.24781e+07	6.66267e+07	5.42038e+07	8.82455e+07	4.80828e+07	5.33631e+07	5.53343e+07	6.46966e+07	3.97851e+07	3.85213e+07	3.7854e+07	4.84558e+07	5.33418e+07
Com_214_neg	D-Phenylalanine	D-Phenylalanine; D-alpha-Amino-beta-phenylpropionic acid	C9 H11 N O2	165.079	4.908	cpd:C02265	map00360 Phenylalanine metabolism;map04742 Taste transduction	HMDB0250791	--	Organic acids and derivatives	Carboxylic acids and derivatives	Amino acids, peptides, and analogues	--	--	--	No results	No results	Full match	164.071	6.63137e+07	3.91022e+07	6.3501e+07	4.75351e+07	5.70032e+07	4.69134e+07	5.65935e+07	5.25869e+07	5.7849e+07	4.69778e+07	5.03865e+07	7.50067e+07	5.22315e+07	6.09541e+07	6.73578e+07	4.86691e+07	5.15108e+07	4.64812e+07	5.67353e+07	6.64813e+07	4.62083e+07	4.87502e+07	6.42146e+07	5.86599e+07	5.49893e+07	6.6204e+07	6.14025e+07	4.46021e+07	5.50696e+07	5.65352e+07
Com_215_neg	PC (16:0/20:4)	--	C44 H80 N O8 P	827.569	10.872	--	--	--	LMGP01010629	--	--	--	Glycerophospholipids [GP]	Glycerophosphocholines [GP01]	Diacylglycerophosphocholines [GP0101]	No results	Invalid mass	No results	826.561	3.61297e+07	3.96966e+07	5.27929e+07	4.11893e+07	6.67533e+07	4.71747e+07	4.07482e+07	3.4909e+07	4.88802e+07	4.6888e+07	4.41146e+07	2.83453e+07	3.6608e+07	4.58662e+07	7.67248e+07	5.76587e+07	3.57939e+07	4.7387e+07	4.28435e+07	7.52307e+07	4.16163e+07	3.33814e+07	4.55437e+07	5.59507e+07	6.40394e+07	5.11635e+07	4.19831e+07	5.70414e+07	5.74102e+07	6.33941e+07
Com_239_neg	L-Glutamate	L-Glutamate; L-Glutamic acid; L-Glutaminic acid; Glutamate	C5 H9 N O4	147.053	1.365	cpd:C00025	map00220 Arginine biosynthesis;map00250 Alanine, aspartate and glutamate metabolism;map00330 Arginine and proline metabolism;map00340 Histidine metabolism;map00430 Taurine and hypotaurine metabolism;map00471 D-Glutamine and D-glutamate metabolism;map00480 Glutathione metabolism;map00524 Neomycin, kanamycin and gentamicin biosynthesis;map00630 Glyoxylate and dicarboxylate metabolism;map00650 Butan…	HMDB0060475	--	Organic acids and derivatives	Carboxylic acids and derivatives	Amino acids, peptides, and analogues	--	--	--	No results	No results	Full match	146.046	4.81946e+07	4.38691e+07	5.04775e+07	2.78825e+07	6.62281e+07	2.27771e+07	4.6945e+07	4.9157e+07	5.18253e+07	5.37059e+07	2.72158e+07	3.64349e+07	4.18915e+07	5.21136e+07	3.58797e+07	2.5702e+07	6.37846e+07	2.9507e+07	4.11099e+07	4.70779e+07	4.53249e+07	3.65537e+07	6.49367e+07	2.86592e+07	3.37162e+07	4.08662e+07	5.4453e+07	3.60798e+07	4.93393e+07	5.54719e+07
Com_247_neg	L-(+)-Tartaric acid	--	C4 H6 O6	150.017	10.733	--	--	HMDB0000956	--	Organic oxygen compounds	Organooxygen compounds	Carbohydrates and carbohydrate conjugates	--	--	--	Full match	No results	No results	149.009	4.68289e+07	4.24893e+07	6.20698e+07	5.45031e+07	6.01297e+07	6.12911e+07	4.83368e+07	4.5511e+07	4.56074e+07	5.14931e+07	5.81375e+07	4.88975e+07	6.29979e+07	6.37566e+07	7.11759e+07	5.56355e+07	4.73171e+07	4.95529e+07	5.23252e+07	4.17907e+07	4.6869e+07	3.8852e+07	3.9864e+07	4.13794e+07	5.01977e+07	4.71372e+07	4.76671e+07	4.05847e+07	4.38767e+07	4.414e+07
Com_251_neg	PC (16:1e/20:3)	--	C44 H82 N O7 P	813.59	8.137	--	--	--	--	--	--	--	--	--	--	No results	Invalid mass	No results	812.582	2.08928e+07	1.53697e+07	2.81248e+07	2.3083e+07	3.16209e+07	4.67352e+07	3.35638e+07	3.51755e+07	3.69957e+07	2.36988e+07	2.89185e+07	5.07884e+07	3.2529e+07	4.51016e+07	4.79944e+07	5.33389e+07	2.5117e+07	5.76831e+07	4.5585e+07	3.12295e+07	4.20581e+07	2.58581e+07	2.55879e+07	3.91031e+07	4.39693e+07	4.38051e+07	6.85259e+07	2.87157e+07	2.10475e+07	3.29961e+07
Com_256_neg	3-(methylsulfanyl)-5H-[1,2,4]triazino[5,6-b]indole	--	C10 H8 N4 S	216.046	6.504	--	--	--	--	--	--	--	--	--	--	Invalid mass	No results	No results	215.038	1.26315e+07	1.53548e+07	3.90921e+07	5.30305e+07	4.77964e+07	5.7193e+07	3.10338e+07	2.94071e+07	2.86559e+07	1.13792e+07	1.76844e+07	3.45888e+07	6.6975e+07	1.715e+07	1.96524e+07	2.35167e+07	1.44468e+07	5.84537e+06	2.82027e+07	2.2364e+07	3.18143e+07	4.98262e+07	3.02544e+07	4.28464e+07	2.73614e+07	4.3642e+07	3.05694e+07	2.62275e+07	4.13322e+07	3.27031e+07
Com_258_neg	o-Toluic Acid	o-Toluate; o-Methylbenzoate; o-Toluic Acid; 2-Methylbenzoic acid	C8 H8 O2	136.052	5.193	cpd:C07215	map01100 Metabolic pathways	HMDB0002340	--	Benzenoids	Benzene and substituted derivatives	Benzoic acids and derivatives	--	--	--	No results	No results	Full match	135.045	3.80654e+07	3.22199e+07	3.49521e+07	4.65326e+07	5.23184e+07	6.21195e+07	5.91586e+07	2.97469e+07	4.80361e+07	3.47295e+07	5.59054e+07	2.66499e+07	3.64199e+07	4.13814e+07	4.34656e+07	4.54865e+07	2.98522e+07	2.80876e+07	2.55084e+07	2.67599e+07	3.01125e+07	2.58337e+07	3.34112e+07	2.82941e+07	3.59777e+07	3.78186e+07	3.63314e+07	3.62187e+07	3.7225e+07	3.64749e+07
Com_271_neg	SM (d14:1/18:0)	--	C37 H75 N2 O6 P	720.543	8.618	--	--	--	--	--	--	--	--	--	--	No results	Invalid mass	No results	719.535	5.46063e+07	3.28733e+07	5.8463e+07	4.33106e+07	3.36062e+07	5.6402e+07	5.65805e+07	3.94338e+07	4.78315e+07	4.90895e+07	6.52989e+07	4.69293e+07	4.5789e+07	4.63846e+07	3.20846e+07	3.76207e+07	3.2338e+07	3.68053e+07	4.19659e+07	4.87028e+07	3.73659e+07	3.54348e+07	3.20942e+07	3.40639e+07	2.84138e+07	2.93318e+07	4.27421e+07	5.98397e+07	4.78485e+07	4.1753e+07
Com_279_neg	gamma-Glutamylleucine	--	C11 H20 N2 O5	260.137	5.34	--	--	HMDB0011171	--	Organic acids and derivatives	Carboxylic acids and derivatives	Amino acids, peptides, and analogues	--	--	--	No results	Full match	Full match	259.13	4.51234e+07	4.5641e+07	3.95855e+07	3.01466e+07	3.24609e+07	3.12145e+07	3.33e+07	3.37629e+07	3.43283e+07	2.54553e+07	2.70431e+07	2.50771e+07	3.38992e+07	3.63311e+07	3.10631e+07	2.09566e+07	2.80237e+07	1.71953e+07	2.01652e+07	3.33178e+07	2.27429e+07	2.19922e+07	3.89973e+07	2.77047e+07	3.55534e+07	2.7191e+07	2.83431e+07	3.26968e+07	3.02504e+07	2.90273e+07
Com_287_neg	PC (18:0/20:3)	--	C46 H86 N O8 P	857.614	9.672	--	--	--	LMGP01010799	--	--	--	Glycerophospholipids [GP]	Glycerophosphocholines [GP01]	Diacylglycerophosphocholines [GP0101]	No results	Invalid mass	No results	856.607	2.49455e+07	1.94812e+07	3.22562e+07	2.54696e+07	3.16777e+07	3.76008e+07	4.21665e+07	3.54197e+07	5.3029e+07	5.36262e+07	3.04604e+07	3.8078e+07	5.55264e+07	3.67175e+07	6.42317e+07	6.34022e+07	5.25242e+07	3.48783e+07	5.87857e+07	4.28047e+07	3.13234e+07	5.41451e+07	3.88935e+07	4.31023e+07	5.07782e+07	4.76174e+07	5.90529e+07	3.10921e+07	3.247e+07	4.03141e+07
Com_290_neg	Ornithine	Ornithine; 2,5-Diaminovaleric acid; 2,5-Diaminopentanoic acid; 2,5-Diaminopentanoate	C5 H12 N2 O2	132.09	1.358	cpd:C01602	--	HMDB0000214	--	Organic acids and derivatives	Carboxylic acids and derivatives	Amino acids, peptides, and analogues	--	--	--	Full match	No results	Full match	131.082	3.27607e+07	3.73096e+07	4.3713e+07	3.84408e+07	4.22479e+07	2.9178e+07	3.25246e+07	4.13236e+07	3.83224e+07	4.84391e+07	4.04504e+07	3.2206e+07	5.02699e+07	4.3618e+07	3.52319e+07	3.37485e+07	3.93226e+07	3.68833e+07	4.48886e+07	5.22462e+07	4.95942e+07	3.80069e+07	5.4917e+07	4.17042e+07	5.69377e+07	4.58858e+07	3.27883e+07	4.38706e+07	4.22369e+07	4.05658e+07
Com_294_neg	methyl {[(2-oxo-2H-pyran-6-yl)carbonyl]amino}methanethioate	--	C8 H7 N O4 S	213.009	5.634	--	--	--	--	--	--	--	--	--	--	Full match	Not the top hit	Full match	212.002	2.76844e+07	4.31118e+07	2.65096e+07	3.91376e+07	5.28516e+07	4.76378e+07	4.75424e+07	3.73152e+07	3.10756e+07	3.64784e+07	3.87386e+07	2.66045e+07	3.97575e+07	4.19633e+07	3.3216e+07	4.77905e+07	4.97755e+07	3.73432e+07	4.46431e+07	4.6862e+07	4.19083e+07	1.18358e+07	4.75221e+07	5.68053e+07	3.81306e+07	4.49496e+07	2.69577e+07	3.63182e+07	3.61288e+07	3.92307e+07
Com_314_neg	LPC 17:1	--	C25 H50 N O7 P	553.338	9.303	--	--	--	LMGP01050126	--	--	--	Glycerophospholipids [GP]	Glycerophosphocholines [GP01]	Monoacylglycerophosphocholines [GP0105]	No results	Invalid mass	No results	552.331	3.78658e+07	3.37812e+07	3.52466e+07	3.06511e+07	3.78516e+07	5.28839e+07	3.00881e+07	2.99633e+07	4.09514e+07	4.49352e+07	3.52433e+07	1.73644e+07	3.30437e+07	3.1555e+07	3.62562e+07	2.73907e+07	4.37383e+07	2.61869e+07	2.16158e+07	3.08739e+07	3.37322e+07	3.13698e+07	2.80184e+07	3.00227e+07	3.23547e+07	3.68489e+07	2.28252e+07	3.30479e+07	3.17689e+07	3.26111e+07
Com_315_neg	LPC 20:4	--	C28 H50 N O7 P	589.339	8.913	--	--	--	LMGP01050140	--	--	--	Glycerophospholipids [GP]	Glycerophosphocholines [GP01]	Monoacylglycerophosphocholines [GP0105]	No results	Invalid mass	No results	588.331	3.61013e+07	3.38836e+07	3.14593e+07	3.0286e+07	3.45171e+07	5.11386e+07	2.45481e+07	3.9383e+07	3.49433e+07	2.78571e+07	3.15987e+07	4.15938e+07	2.85472e+07	4.07731e+07	3.15754e+07	4.42437e+07	5.20733e+07	4.85148e+07	2.13405e+07	1.64087e+07	3.46813e+07	3.63291e+07	3.06094e+07	4.18287e+07	2.79963e+07	3.70525e+07	3.25432e+07	3.23393e+07	4.41608e+07	3.09512e+07
Com_318_neg	PC (18:0/22:4)	--	C48 H88 N O8 P	883.631	11.779	--	--	--	LMGP01010813	--	--	--	Glycerophospholipids [GP]	Glycerophosphocholines [GP01]	Diacylglycerophosphocholines [GP0101]	No results	Invalid mass	No results	882.624	2.56793e+07	1.93974e+07	2.70078e+07	2.26831e+07	2.89705e+07	3.17298e+07	3.94854e+07	1.11271e+07	4.56581e+07	3.94214e+07	2.8546e+07	3.28234e+07	4.57143e+07	3.06446e+07	4.73055e+07	4.25416e+07	2.46898e+07	5.39084e+07	4.43248e+07	1.73635e+07	2.25431e+07	5.19775e+07	2.5999e+07	2.84019e+07	3.44091e+07	3.42392e+07	4.55138e+07	2.92784e+07	2.78779e+07	4.35387e+07
Com_321_neg	Suberic acid	Suberic acid; Cork acid; 1,8-Octanedioic acid; Octanedioic acid; 1,6-Hexanedicarboxylic acid	C8 H14 O4	174.089	5.623	cpd:C08278	--	HMDB0000893	LMFA01170001	Lipids and lipid-like molecules	Fatty Acyls	Fatty acids and conjugates	Fatty Acyls [FA]	Fatty Acids and Conjugates [FA01]	Dicarboxylic acids [FA0117]	Full match	Not the top hit	Full match	173.082	2.2236e+07	1.98171e+07	2.86707e+07	3.75469e+07	2.79694e+07	4.84729e+07	1.81919e+07	2.98722e+07	3.34943e+07	5.53044e+07	3.97581e+07	2.4489e+07	2.07388e+07	3.54108e+07	3.36644e+07	2.51366e+07	4.75453e+07	2.12498e+07	1.60887e+07	2.43606e+07	1.78109e+07	1.60887e+07	2.82558e+07	1.73499e+07	2.1914e+07	2.58261e+07	2.56568e+07	2.88409e+07	2.82399e+07	2.87422e+07
Com_338_neg	Citrulline	L-Citrulline; 2-Amino-5-ureidovaleric acid; Citrulline	C6 H13 N3 O3	175.095	1.361	cpd:C00327	map00220 Arginine biosynthesis;map01100 Metabolic pathways;map01230 Biosynthesis of amino acids	HMDB0000904	--	Organic acids and derivatives	Carboxylic acids and derivatives	Amino acids, peptides, and analogues	--	--	--	No results	Full match	Full match	174.088	2.75338e+07	2.98593e+07	3.69203e+07	3.58289e+07	3.53737e+07	3.34196e+07	3.67257e+07	3.77248e+07	4.27795e+07	4.0071e+07	3.23776e+07	2.51665e+07	4.51573e+07	4.08323e+07	3.98861e+07	2.15475e+07	4.32287e+07	3.25384e+07	4.02479e+07	4.11103e+07	4.56243e+07	3.39062e+07	4.57645e+07	3.3665e+07	4.7169e+07	3.96223e+07	3.36888e+07	3.81262e+07	3.7446e+07	2.42645e+07
Com_345_neg	Corchorifatty acid F	--	C18 H32 O5	328.225	7.195	--	--	HMDB0035919	--	Lipids and lipid-like molecules	Fatty Acyls	Lineolic acids and derivatives	--	--	--	Full match	No results	No results	327.218	2.88952e+07	3.60965e+07	2.76068e+07	3.14884e+07	3.13906e+07	2.5766e+07	2.99392e+07	2.62224e+07	2.89854e+07	2.71712e+07	2.84744e+07	1.91257e+07	2.70824e+07	2.9932e+07	3.43621e+07	3.13054e+07	3.02443e+07	1.71006e+07	2.73666e+07	2.61808e+07	3.05998e+07	2.82263e+07	2.80747e+07	3.50649e+07	3.60249e+07	2.89912e+07	2.15633e+07	2.80466e+07	2.62555e+07	2.57925e+07
Com_369_neg	L-Pyroglutamic acid	5-Oxoproline; Pidolic acid; Pyroglutamic acid; 5-Pyrrolidone-2-carboxylic acid; Pyroglutamate; 5-Oxo-L-proline; L-Pyroglutamic acid; L-5-Pyrrolidone-2-carboxylic acid	C5 H7 N O3	129.042	2.284	cpd:C01879	map00480 Glutathione metabolism	HMDB0000267	--	Organic acids and derivatives	Carboxylic acids and derivatives	Amino acids, peptides, and analogues	--	--	--	No results	No results	Full match	128.035	3.33678e+07	2.63325e+07	3.13515e+07	3.01663e+07	3.6642e+07	3.22793e+07	3.74574e+07	3.16365e+07	3.86955e+07	3.02793e+07	3.03624e+07	3.73572e+07	3.70452e+07	3.18921e+07	4.2593e+07	3.00374e+07	3.7647e+07	2.87693e+07	2.86528e+07	3.05124e+07	4.1946e+07	2.89451e+07	3.4001e+07	4.99801e+07	3.46052e+07	3.72366e+07	3.68636e+07	3.33095e+07	3.19355e+07	3.317e+07
Com_376_neg	Prostaglandin D2	Prostaglandin D2; (5Z,13E)-(15S)-9alpha,15-Dihydroxy-11-oxoprosta-5,13-dienoate; (5Z,13E,15S)-9alpha,15-Dihydroxy-11-oxoprosta-5,13-dienoate; PGD2	C20 H32 O5	334.215	7.497	cpd:C00696	map00590 Arachidonic acid metabolism;map01100 Metabolic pathways;map04080 Neuroactive ligand-receptor interaction;map04664 Fc epsilon RI signaling pathway;map04726 Serotonergic synapse;map05143 African trypanosomiasis;map05310 Asthma	HMDB0001403	LMFA03010004	Lipids and lipid-like molecules	Fatty Acyls	Eicosanoids	Fatty Acyls [FA]	Eicosanoids [FA03]	Prostaglandins [FA0301]	Invalid mass	No results	No match	333.207	2.53587e+07	1.7072e+07	2.46499e+07	1.81193e+07	8.30422e+06	8.43281e+06	1.86238e+07	1.57886e+07	1.28932e+07	9.10042e+06	1.37819e+07	4.12316e+07	3.66962e+07	1.85835e+07	9.69744e+06	7.61416e+06	2.24058e+07	3.83234e+07	2.40785e+07	1.82894e+07	2.08199e+07	2.29743e+07	3.33224e+07	1.73447e+07	2.37225e+07	3.01223e+07	1.48802e+07	1.9583e+07	2.04699e+07	1.92664e+07
Com_391_neg	8Z,11Z,14Z-Eicosatrienoic acid	--	C20 H34 O2	306.256	10.478	--	--	HMDB0002925	LMFA01030158	Lipids and lipid-like molecules	Fatty Acyls	Fatty acids and conjugates	Fatty Acyls [FA]	Fatty Acids and Conjugates [FA01]	Unsaturated fatty acids [FA0103]	Full match	No results	Full match	305.249	4.07317e+07	2.54954e+07	3.91338e+07	1.49145e+07	1.25116e+07	1.58781e+07	2.24629e+07	2.25579e+07	1.35213e+07	2.2214e+07	2.56601e+07	2.29934e+07	2.77852e+07	2.71268e+07	2.28314e+07	2.05058e+07	2.26185e+07	3.19046e+07	2.11667e+07	1.76916e+07	2.25986e+07	2.872e+07	2.04e+07	1.85071e+07	2.36155e+07	1.84661e+07	2.64861e+07	2.37381e+07	2.34404e+07	2.1686e+07
Com_396_neg	11-Epiprostaglandin E1	--	C20 H34 O5	336.228	8.729	--	--	--	--	--	--	--	--	--	--	Invalid mass	No results	No results	335.221	4.00063e+07	2.37349e+07	2.76049e+07	1.05294e+07	1.49807e+07	9.07917e+06	1.72844e+07	1.14298e+07	1.40678e+07	1.32435e+07	1.16489e+07	2.27058e+07	1.78139e+07	1.39525e+07	8.77483e+06	1.79264e+07	2.05978e+07	1.9318e+07	1.22848e+07	1.73905e+07	3.78373e+07	9.9074e+06	2.39892e+07	3.28815e+07	1.19037e+07	1.1685e+07	1.34298e+07	2.76831e+07	1.38944e+07	1.59919e+07
Com_412_neg	Sulfaquinoxaline	--	C14 H12 N4 O2 S	300.071	4.821	--	--	HMDB0033139	--	Organoheterocyclic compounds	Diazanaphthalenes	Benzodiazines	--	--	--	Invalid mass	No results	No results	299.063	1.03899e+07	1.42765e+07	8.20546e+06	3.10353e+07	2.06359e+07	2.11672e+07	4.55481e+06	1.6942e+07	1.58193e+07	1.71128e+07	3.83242e+07	2.49918e+06	1.04771e+07	1.43782e+07	4.36796e+06	5.50037e+06	2.60994e+07	4.67453e+06	9.06926e+06	5.10201e+06	1.14049e+07	7.53654e+06	1.23398e+07	1.53272e+07	1.40694e+07	1.95831e+07	1.94343e+07	1.60754e+07	1.49417e+07	1.68261e+07
Com_431_neg	10-Hydroxydecanoic acid	10-Hydroxydecanoic acid; 10-Hydroxydecanoate	C10 H20 O3	188.141	6.97	cpd:C02774	--	HMDB0244272	--	Organic acids and derivatives	Hydroxy acids and derivatives	Medium-chain hydroxy acids and derivatives	--	--	--	No results	No results	Full match	187.134	2.21782e+07	2.30788e+07	2.13657e+07	1.55733e+07	1.00069e+07	8.89024e+06	1.65086e+07	2.21054e+07	1.21794e+07	2.04976e+07	2.56406e+07	3.28441e+07	2.76921e+07	2.08099e+07	2.47904e+07	1.26122e+07	1.59882e+07	3.67402e+07	1.06124e+07	1.61883e+07	1.74604e+07	1.35859e+07	1.63899e+07	1.35458e+07	1.59058e+07	1.85917e+07	2.47457e+07	1.92821e+07	1.81773e+07	1.81908e+07
Com_446_neg	7-Methylxanthine	7-Methylxanthine	C6 H6 N4 O2	166.048	9.903	cpd:C16353	map00232 Caffeine metabolism;map01100 Metabolic pathways	HMDB0001991	--	Organoheterocyclic compounds	Imidazopyrimidines	Purines and purine derivatives	--	--	--	Invalid mass	Invalid mass	No match	165.041	2.06347e+07	1.92067e+07	3.28023e+07	2.6071e+07	3.29816e+07	3.27458e+07	2.69297e+07	2.57785e+07	2.53718e+07	2.38381e+07	2.46712e+07	2.56949e+07	3.10943e+07	3.24329e+07	3.3662e+07	2.63246e+07	2.35882e+07	2.47544e+07	2.618e+07	2.1597e+07	2.23893e+07	2.42704e+07	1.78645e+07	2.26454e+07	1.67337e+07	2.12253e+07	2.3431e+07	1.93045e+07	2.50155e+07	2.08735e+07
Com_472_neg	23-Norcholic acid	--	C23 H38 O5	394.272	7.113	--	--	--	--	--	--	--	--	--	--	No results	No results	Full match	393.265	2.21413e+06	2.45373e+07	2.20277e+06	5.76888e+06	1.02144e+06	1.56065e+06	1.92737e+06	5.57392e+06	2.40064e+06	2.21055e+06	6.58701e+06	3.76825e+06	2.40579e+06	2.23718e+06	2.60838e+06	907639	1.96614e+06	5.04811e+06	2.00691e+06	5.26278e+06	3.56398e+06	3.82653e+06	6.68011e+06	711191	2.85275e+06	5.00592e+06	1.86845e+06	4.01008e+06	3.89972e+06	3.96093e+06
Com_477_neg	LPC 22:5	--	C30 H52 N O7 P	615.354	9.341	--	--	--	LMGP01050143	--	--	--	Glycerophospholipids [GP]	Glycerophosphocholines [GP01]	Monoacylglycerophosphocholines [GP0105]	No results	Invalid mass	No results	614.347	2.62688e+07	2.39369e+07	2.63825e+07	2.5373e+07	2.29837e+07	2.42803e+07	2.04275e+07	2.59688e+07	1.87829e+07	1.99618e+07	2.64316e+07	3.05184e+07	1.89398e+07	3.07582e+07	2.74312e+07	2.36658e+07	3.11509e+07	2.82374e+07	1.91742e+07	1.65101e+07	2.68166e+07	3.12311e+07	2.33713e+07	3.25626e+07	2.58974e+07	2.28133e+07	2.34092e+07	2.68657e+07	2.29018e+07	2.57848e+07
Com_488_neg	2-Furoic acid	2-Furoate; 2-Furoic acid; 2-Furancarboxylic acid; Pyromucic acid	C5 H4 O3	112.016	2.216	cpd:C01546	--	HMDB0000617	--	Organoheterocyclic compounds	Furans	Furoic acid and derivatives	--	--	--	No results	No results	Full match	111.009	9.82745e+06	7.95103e+06	1.02258e+07	9.74695e+06	1.11758e+07	1.12185e+07	9.31856e+06	9.93798e+06	8.41325e+06	8.69977e+06	1.71544e+07	3.28023e+06	1.09284e+07	1.15131e+07	8.85125e+06	1.24227e+07	8.58444e+06	1.19837e+07	7.76485e+06	4.83364e+06	1.14837e+07	5.11228e+06	1.05952e+07	1.42685e+07	8.82173e+06	1.09909e+07	4.27564e+06	1.97319e+07	2.07079e+07	2.33011e+07
Com_491_neg	Ethylmalonate	--	C5 H8 O4	132.042	1.328	--	--	HMDB0000622	--	Lipids and lipid-like molecules	Fatty Acyls	Fatty acids and conjugates	--	--	--	No results	No results	Full match	131.035	2.5982e+07	2.34881e+07	2.44334e+07	1.95949e+07	2.29726e+07	1.91889e+07	2.06374e+07	2.14324e+07	2.31397e+07	1.83125e+07	2.23644e+07	2.40527e+07	1.81919e+07	2.44303e+07	2.50265e+07	1.67307e+07	2.32672e+07	1.59533e+07	1.72689e+07	1.95444e+07	1.9357e+07	2.03054e+07	2.29991e+07	1.96551e+07	2.31827e+07	2.14058e+07	2.10922e+07	2.41531e+07	2.34542e+07	1.64763e+07
Com_535_neg	PC (17:0/20:3)	--	C45 H84 N O8 P	843.599	8.291	--	--	--	--	--	--	--	--	--	--	No results	Invalid mass	No results	842.592	1.55417e+07	1.10885e+07	1.65806e+07	1.23847e+07	1.48157e+07	2.8187e+07	1.13337e+07	1.62627e+07	1.92713e+07	9.91964e+06	1.52127e+07	2.35116e+07	1.36563e+07	1.7452e+07	1.57468e+07	1.43569e+07	4.9369e+06	1.36844e+07	1.226e+07	1.02773e+07	2.10629e+07	8.69188e+06	6.82143e+06	1.34371e+07	1.31746e+07	1.25513e+07	1.32686e+07	1.69641e+07	8.21809e+06	1.05993e+07
Com_544_neg	D-Threose	D-Threose; D-threo-Tetrose	C4 H8 O4	120.042	1.328	cpd:C06463	--	HMDB0250746	--	Organic oxygen compounds	Organooxygen compounds	Carbohydrates and carbohydrate conjugates	--	--	--	No results	No results	Full match	119.035	2.59619e+07	1.79058e+07	2.20086e+07	1.62792e+07	2.23815e+07	1.82239e+07	1.51138e+07	2.19397e+07	2.25354e+07	2.09289e+07	2.33561e+07	2.16986e+07	1.88796e+07	2.92089e+07	2.62141e+07	1.89187e+07	2.36125e+07	1.69098e+07	2.14752e+07	2.20723e+07	2.07e+07	2.03521e+07	2.13352e+07	1.74099e+07	1.93701e+07	2.01571e+07	2.14077e+07	2.30966e+07	2.47469e+07	2.08904e+07
Com_548_neg	SM (d14:1/20:0)	--	C39 H79 N2 O6 P	748.574	11.574	--	--	--	--	--	--	--	--	--	--	No results	Invalid mass	No results	747.567	9.98087e+06	1.06732e+07	2.11149e+07	9.89504e+06	1.39776e+07	1.72218e+07	1.36853e+07	1.09685e+07	2.09033e+07	2.93477e+07	1.4884e+07	1.57462e+07	1.41675e+07	2.49883e+07	2.19092e+07	2.51604e+07	1.69317e+07	1.61979e+07	2.6203e+07	1.2916e+07	2.20285e+07	1.56987e+07	1.24941e+07	2.19639e+07	2.18773e+07	9.11188e+06	2.22218e+07	1.53006e+07	1.28012e+07	1.22322e+07
Com_549_neg	PC (16:0/18:3)	--	C42 H78 N O8 P	801.553	11.613	--	--	--	LMGP01010601	--	--	--	Glycerophospholipids [GP]	Glycerophosphocholines [GP01]	Diacylglycerophosphocholines [GP0101]	No results	Invalid mass	No results	800.545	1.39552e+07	9.9078e+06	1.80751e+07	1.19561e+07	1.39503e+07	2.27476e+07	1.04644e+07	1.21847e+07	1.81731e+07	2.93469e+07	1.65557e+07	1.32403e+07	1.42802e+07	1.26415e+07	1.90416e+07	1.46868e+07	1.37658e+07	1.31977e+07	1.85331e+07	1.16313e+07	2.0406e+07	1.40434e+07	1.28963e+07	1.90447e+07	1.67728e+07	9.32683e+06	2.5274e+07	1.43466e+07	1.41125e+07	1.37156e+07
Com_562_neg	(+/-)12(13)-DiHOME	--	C18 H34 O4	296.235	8.194	--	--	--	--	--	--	--	--	--	--	Invalid mass	No results	No match	295.228	1.71985e+07	1.02545e+07	1.60572e+07	8.71175e+06	7.94517e+06	6.24653e+06	2.05329e+07	1.6867e+07	1.13357e+07	1.52552e+07	1.99129e+07	1.44381e+07	1.4304e+07	1.26494e+07	1.44651e+07	1.93897e+07	1.51723e+07	2.81898e+07	1.48238e+07	1.14693e+07	1.50489e+07	1.10273e+07	6.19219e+06	1.49661e+07	1.5617e+07	1.38709e+07	1.39336e+07	1.37382e+07	1.41196e+07	1.40164e+07
Com_582_neg	LPC 20:2	--	C28 H54 N O7 P	593.37	10	--	--	--	LMGP01050132	--	--	--	Glycerophospholipids [GP]	Glycerophosphocholines [GP01]	Monoacylglycerophosphocholines [GP0105]	No results	Invalid mass	No results	592.362	1.9327e+07	1.28435e+07	1.73193e+07	1.68777e+07	1.55069e+07	1.4254e+07	1.74438e+07	1.0578e+07	1.15404e+07	1.43572e+07	1.22324e+07	8.55315e+06	1.47277e+07	1.38411e+07	1.54959e+07	1.1956e+07	1.70042e+07	1.07127e+07	9.34209e+06	1.24504e+07	2.6208e+07	1.15701e+07	1.42179e+07	1.68846e+07	1.74447e+07	1.60587e+07	1.07643e+07	1.57953e+07	1.39076e+07	1.31475e+07
Com_648_neg	(±)9(10)-DiHOME	--	C18 H34 O4	314.246	7.382	--	--	--	--	--	--	--	--	--	--	Full match	No results	Full match	313.238	1.60378e+07	1.01046e+07	1.49291e+07	8.42597e+06	9.84197e+06	1.66334e+07	8.50034e+06	1.14672e+07	9.20174e+06	1.34417e+07	1.70111e+07	1.50932e+07	7.84781e+06	1.21053e+07	1.49171e+07	8.43056e+06	1.18695e+07	1.70369e+07	9.54442e+06	1.99488e+07	8.97128e+06	1.36364e+07	1.72843e+07	1.28924e+07	1.54512e+07	1.99682e+07	7.19039e+06	1.56912e+07	1.4306e+07	1.39131e+07
Com_655_neg	PC (18:1/20:4)	--	C46 H82 N O8 P	853.583	11.545	--	--	--	LMGP01010905	--	--	--	Glycerophospholipids [GP]	Glycerophosphocholines [GP01]	Diacylglycerophosphocholines [GP0101]	No results	Invalid mass	No results	852.576	8.71796e+06	7.87949e+06	1.11505e+07	1.68905e+07	1.16978e+07	1.75416e+07	8.24924e+06	7.64042e+06	9.65478e+06	1.36182e+07	7.58169e+06	7.64977e+06	9.68079e+06	1.12454e+07	1.76809e+07	1.44322e+07	9.84869e+06	1.13282e+07	9.59226e+06	1.75768e+07	7.56963e+06	8.13094e+06	1.22177e+07	1.51669e+07	1.2472e+07	9.31389e+06	8.5465e+06	1.13954e+07	1.62799e+07	1.2193e+07
Com_658_neg	Lysopc 17:0	--	C25 H52 N O7 P	509.348	10.364	--	--	--	--	--	--	--	--	--	--	No results	No results	Full match	508.341	1.83823e+07	9.79578e+06	1.61829e+07	1.4518e+07	1.56785e+07	1.49278e+07	1.80885e+07	1.30695e+07	1.32104e+07	1.65058e+07	1.32841e+07	9.84305e+06	1.76249e+07	1.48986e+07	1.6629e+07	1.51643e+07	2.02658e+07	1.465e+07	1.66865e+07	1.87888e+07	1.42898e+07	1.71404e+07	1.83385e+07	1.31202e+07	1.98271e+07	1.9947e+07	1.68918e+07	1.43673e+07	1.64554e+07	1.53431e+07
Com_669_neg	Glycolithocholic acid	Glycolithocholate; Glycolithocholic acid	C26 H43 N O4	433.319	8.149	cpd:C15557	--	HMDB0000698	LMST05030009	Lipids and lipid-like molecules	Steroids and steroid derivatives	Bile acids, alcohols and derivatives	Sterols [ST]	Steroid conjugates [ST05]	Glycine conjugates [ST0503]	No results	No results	Full match	432.312	1.33898e+06	1.45038e+07	1.39647e+06	7.84719e+06	4.32283e+06	9.13464e+06	3.81184e+06	1.39407e+07	9.27107e+06	4.01178e+06	5.97243e+06	9.62921e+06	3.14226e+06	1.08389e+07	3.99498e+06	1.59981e+06	9.29419e+06	6.26269e+06	1.13138e+07	1.1918e+07	1.17248e+07	1.99401e+07	1.09851e+07	4.76696e+06	5.23638e+06	8.78422e+06	2.67622e+06	7.02595e+06	7.09459e+06	7.77933e+06
Com_690_neg	LPC 16:1	--	C24 H48 N O7 P	539.322	8.649	--	--	--	LMGP01050022	--	--	--	Glycerophospholipids [GP]	Glycerophosphocholines [GP01]	Monoacylglycerophosphocholines [GP0105]	No results	Invalid mass	No results	538.315	1.27358e+07	1.30242e+07	1.23317e+07	1.18744e+07	1.32775e+07	1.9462e+07	1.08658e+07	1.10775e+07	1.29387e+07	1.68793e+07	1.51125e+07	1.01686e+07	1.26693e+07	1.15243e+07	1.82595e+07	1.10639e+07	1.42973e+07	1.36043e+07	1.05846e+07	1.1922e+07	1.15436e+07	1.3215e+07	1.06113e+07	1.33924e+07	1.3913e+07	1.71491e+07	1.47794e+07	1.19562e+07	1.16814e+07	1.24832e+07
Com_691_neg	D-Ribose	D-Ribose	C5 H10 O5	150.053	1.371	cpd:C00121	map00030 Pentose phosphate pathway;map02010 ABC transporters	HMDB0000283	--	Organic oxygen compounds	Organooxygen compounds	Carbohydrates and carbohydrate conjugates	--	--	--	No results	No results	Full match	149.045	1.36729e+07	1.2337e+07	1.32745e+07	9.92925e+06	1.39031e+07	1.14892e+07	1.42111e+07	1.41505e+07	1.09755e+07	1.2243e+07	1.23233e+07	5.63044e+06	1.32102e+07	1.43604e+07	1.41557e+07	1.35156e+07	1.5008e+07	1.00965e+07	1.28285e+07	1.13415e+07	1.23871e+07	1.28076e+07	1.40455e+07	1.20315e+07	1.20759e+07	1.3881e+07	1.1106e+07	1.7892e+07	1.84187e+07	1.64991e+07
Com_710_neg	Lithocholic Acid	Lithocholic acid; Lithocholate; 3alpha-Hydroxy-5beta-cholanate; 3alpha-Hydroxy-5beta-cholanic acid	C24 H40 O3	376.298	9.089	cpd:C03990	map04976 Bile secretion	HMDB0000761	LMST04010003	Lipids and lipid-like molecules	Steroids and steroid derivatives	Bile acids, alcohols and derivatives	Sterols [ST]	Bile acids and derivatives [ST04]	C24 bile acids, alcohols, and derivatives [ST0401]	Full match	No results	Full match	375.29	348097	1.39565e+07	252148	939703	347591	716369	371605	573904	882753	736166	639001	782348	279465	454133	639047	226885	442068	498466	696334	1.29358e+06	573758	760695	1.36928e+06	474209	439376	372111	295094	1.87253e+06	1.5676e+06	1.6664e+06
Com_714_neg	3-Methyl-2-oxobutanoic acid	3-Methyl-2-oxobutanoic acid; 3-Methyl-2-oxobutyric acid; 3-Methyl-2-oxobutanoate; 2-Oxo-3-methylbutanoate; 2-Oxoisovalerate; 2-Oxoisopentanoate; alpha-Ketovaline; 2-Ketovaline; 2-Keto-3-methylbutyric acid	C5 H8 O3	116.047	4.795	cpd:C00141	map00280 Valine, leucine and isoleucine degradation;map00290 Valine, leucine and isoleucine biosynthesis;map00770 Pantothenate and CoA biosynthesis;map01100 Metabolic pathways;map01210 2-Oxocarboxylic acid metabolism;map01230 Biosynthesis of amino acids	HMDB0030027	--	Lipids and lipid-like molecules	Fatty Acyls	Fatty acid esters	--	--	--	No results	No results	Full match	115.04	1.25909e+07	7.39702e+06	1.23432e+07	5.96694e+06	8.93722e+06	1.00108e+07	1.10331e+07	1.08612e+07	1.14534e+07	1.00601e+07	1.34394e+07	1.2002e+07	1.01652e+07	1.05585e+07	2.18988e+07	7.65803e+06	1.19442e+07	8.5352e+06	1.09851e+07	1.42785e+07	9.05235e+06	1.06269e+07	8.81534e+06	1.24759e+07	1.27532e+07	1.04676e+07	1.25985e+07	1.06691e+07	1.05853e+07	1.08316e+07
Com_716_neg	SM (d14:0/20:0)	--	C39 H81 N2 O6 P	750.589	10.985	--	--	--	--	--	--	--	--	--	--	No results	Invalid mass	No results	749.582	1.1875e+07	9.33062e+06	1.29534e+07	1.30347e+07	8.31667e+06	1.27972e+07	9.75202e+06	7.9565e+06	6.06751e+06	1.91901e+07	7.22445e+06	5.03047e+06	1.13422e+07	9.80174e+06	1.49583e+07	9.16567e+06	8.0839e+06	7.99133e+06	1.03059e+07	1.32018e+07	6.65333e+06	1.1338e+07	1.01923e+07	8.65413e+06	1.25959e+07	7.91835e+06	6.87488e+06	1.35815e+07	1.3476e+07	9.34767e+06
Com_725_neg	3-(4-Hydroxyphenyl)propionic acid	Phloretate; Phloretic acid; 3-(4-Hydroxyphenyl)propionic acid	C9 H10 O3	120.057	5.584	cpd:C01744	--	--	--	--	--	--	--	--	--	No results	Invalid mass	No results	119.05	2.23366e+06	1.74208e+06	2.65906e+06	2.28623e+06	2.93995e+06	6.11887e+06	3.02076e+06	1.62098e+07	4.8322e+06	7.93004e+06	2.66526e+06	1.92794e+06	4.62766e+06	2.99835e+06	9.10937e+06	2.56306e+06	2.31108e+06	1.80923e+06	2.74223e+06	2.4629e+06	2.96579e+06	2.77366e+06	3.47942e+06	3.51206e+06	2.71173e+06	2.64275e+06	2.49141e+06	4.21169e+06	3.48066e+06	4.32329e+06
Com_757_neg	Dodecanedioic acid	Dodecanedioic acid	C12 H22 O4	230.152	6.41	cpd:C02678	--	HMDB0000623	LMFA01170009	Lipids and lipid-like molecules	Fatty Acyls	Fatty acids and conjugates	Fatty Acyls [FA]	Fatty Acids and Conjugates [FA01]	Dicarboxylic acids [FA0117]	No results	Full match	No results	229.145	3.8817e+06	4.73817e+06	4.49953e+06	4.63624e+06	3.97489e+06	6.08459e+06	4.2081e+06	6.34419e+06	7.87516e+06	1.19158e+07	7.73496e+06	2.95822e+06	4.47476e+06	3.81966e+06	4.27926e+06	2.79204e+06	8.00453e+06	4.98818e+06	5.12933e+06	1.60673e+07	6.13351e+06	5.73619e+06	1.15462e+07	6.11361e+06	5.09881e+06	1.22966e+07	6.85383e+06	6.63175e+06	6.59002e+06	6.57129e+06
Com_818_neg	PC (16:0e/18:2)	--	C42 H82 N O7 P	789.59	11.316	--	--	--	--	--	--	--	--	--	--	No results	Invalid mass	No results	788.582	1.20386e+07	5.52428e+06	7.64934e+06	6.31994e+06	7.85882e+06	1.20726e+07	7.00192e+06	7.0492e+06	8.0753e+06	7.36581e+06	7.82148e+06	1.4765e+07	6.69211e+06	9.02888e+06	8.58434e+06	6.72951e+06	6.17656e+06	6.65584e+06	7.05253e+06	5.86709e+06	7.72068e+06	5.43326e+06	5.73885e+06	8.07487e+06	7.21559e+06	5.65257e+06	8.86711e+06	8.03297e+06	5.5084e+06	5.19785e+06
Com_825_neg	L-Threonic acid	--	C4 H8 O5	136.037	1.372	--	--	HMDB0245425	--	Organic oxygen compounds	Organooxygen compounds	Carbohydrates and carbohydrate conjugates	--	--	--	No results	Full match	No results	135.03	1.17078e+07	9.40919e+06	9.05818e+06	1.23169e+07	1.31012e+07	1.2909e+07	1.40523e+07	1.40365e+07	7.77199e+06	8.24624e+06	8.3145e+06	5.42175e+06	8.12921e+06	1.24086e+07	1.08635e+07	1.37416e+07	1.20018e+07	7.86751e+06	8.17379e+06	1.00331e+07	1.36326e+07	7.07691e+06	1.06157e+07	1.19924e+07	9.0863e+06	1.37985e+07	6.68215e+06	1.17591e+07	1.04336e+07	1.23755e+07
Com_842_neg	Thymidine	Thymidine; Deoxythymidine	C10 H14 N2 O5	242.09	4.848	cpd:C00214	map00240 Pyrimidine metabolism;map01100 Metabolic pathways	HMDB0000273	--	Nucleosides, nucleotides, and analogues	Pyrimidine nucleosides	Pyrimidine 2'-deoxyribonucleosides	--	--	--	No results	No results	Full match	241.083	1.31891e+07	8.70484e+06	1.05799e+07	7.09867e+06	5.60661e+06	7.6546e+06	9.44902e+06	9.22452e+06	7.98441e+06	6.79931e+06	8.23462e+06	7.51049e+06	7.79924e+06	6.65894e+06	9.46733e+06	5.93691e+06	1.41657e+07	1.07388e+07	8.00854e+06	9.05438e+06	7.8387e+06	1.03466e+07	1.13262e+07	7.50218e+06	8.80645e+06	8.49432e+06	1.5506e+07	8.5465e+06	8.81227e+06	9.14919e+06
Com_849_neg	all-cis-4,7,10,13,16-Docosapentaenoic acid	--	C22 H34 O2	330.256	10.47	--	--	--	--	--	--	--	--	--	--	No results	Full match	Full match	329.249	1.4377e+07	9.23664e+06	1.23767e+07	5.1602e+06	2.92366e+06	4.88102e+06	6.19249e+06	7.02577e+06	6.02279e+06	5.11204e+06	7.15257e+06	9.6879e+06	8.583e+06	1.0542e+07	6.70443e+06	8.52188e+06	8.8378e+06	1.01466e+07	1.02335e+07	4.21323e+06	9.21307e+06	7.42251e+06	6.58226e+06	8.08101e+06	6.76739e+06	5.48506e+06	8.34073e+06	8.01797e+06	7.93681e+06	7.41234e+06
Com_861_neg	Valproic acid	Valproic acid	C8 H16 O2	144.115	5.817	cpd:C07185	map00982 Drug metabolism - cytochrome P450;map04976 Bile secretion	HMDB0001877	LMFA01020291	Lipids and lipid-like molecules	Fatty Acyls	Fatty acids and conjugates	Fatty Acyls [FA]	Fatty Acids and Conjugates [FA01]	Methyl branched fatty acids [FA0102]	No results	No results	Full match	143.107	7.95898e+06	5.88929e+06	8.96182e+06	7.50388e+06	7.30767e+06	1.05061e+07	5.62784e+06	1.03439e+07	9.40136e+06	9.45261e+06	6.4134e+06	5.68269e+06	8.14184e+06	8.87862e+06	5.5695e+06	6.28753e+06	1.36399e+07	5.97155e+06	6.17738e+06	7.88577e+06	9.21143e+06	7.89322e+06	1.35607e+07	1.07727e+07	7.79062e+06	1.06476e+07	6.18306e+06	8.97793e+06	8.22316e+06	8.83758e+06
Com_868_neg	(±)11(12)-EET	--	C20 H32 O3	320.235	8.3	--	--	--	--	--	--	--	--	--	--	Full match	No results	Full match	319.228	8.08609e+06	9.87748e+06	7.48128e+06	8.37052e+06	1.36672e+07	7.9066e+06	1.00349e+07	2.58061e+06	4.95793e+06	1.58723e+06	1.06806e+06	981917	818602	4.82225e+06	1.1108e+06	3.2888e+06	3.00957e+06	2.44726e+06	2.55327e+06	5.72928e+06	4.40337e+06	3.99644e+06	1.25714e+06	1.28633e+07	9.66002e+06	1.17151e+07	1.05473e+06	5.81103e+06	5.17673e+06	5.3493e+06
Com_870_neg	D-Gluconic acid	D-Gluconic acid; D-Gluconate; D-gluco-Hexonic acid	C6 H12 O7	196.058	1.37	cpd:C00257	map00030 Pentose phosphate pathway;map01100 Metabolic pathways;map01200 Carbon metabolism	HMDB0303730	--	Organic acids and derivatives	Hydroxy acids and derivatives	Medium-chain hydroxy acids and derivatives	--	--	--	No results	No results	Full match	195.051	7.21696e+06	8.11926e+06	8.50847e+06	6.6098e+06	9.26808e+06	6.59541e+06	1.02878e+07	9.36447e+06	6.75604e+06	6.74717e+06	8.04035e+06	4.02741e+06	7.86279e+06	9.17821e+06	7.46379e+06	8.14634e+06	6.5822e+06	6.52945e+06	7.394e+06	6.22035e+06	8.23691e+06	7.09455e+06	8.42202e+06	7.62664e+06	6.98144e+06	8.98732e+06	5.95385e+06	1.19373e+07	1.18594e+07	1.19807e+07
Com_878_neg	LPC 22:4	--	C30 H54 N O7 P	617.37	9.625	--	--	--	LMGP01050124	--	--	--	Glycerophospholipids [GP]	Glycerophosphocholines [GP01]	Monoacylglycerophosphocholines [GP0105]	No results	Invalid mass	No results	616.362	9.27687e+06	6.17628e+06	1.0441e+07	8.37659e+06	8.81276e+06	1.04882e+07	7.2147e+06	1.00425e+07	8.62263e+06	1.22572e+07	8.68078e+06	1.06277e+07	9.08165e+06	9.59284e+06	1.06009e+07	7.95529e+06	1.21854e+07	8.51134e+06	6.83476e+06	6.73172e+06	1.21874e+07	1.38791e+07	9.53386e+06	1.31334e+07	9.74626e+06	1.09432e+07	7.75165e+06	9.8513e+06	9.22949e+06	8.90552e+06
Com_917_neg	LPC 20:5	--	C28 H48 N O7 P	587.323	8.605	--	--	--	LMGP01050050	--	--	--	Glycerophospholipids [GP]	Glycerophosphocholines [GP01]	Monoacylglycerophosphocholines [GP0105]	No results	Invalid mass	No results	586.316	9.08311e+06	9.9235e+06	8.48919e+06	9.10426e+06	7.35999e+06	1.22398e+07	7.0647e+06	5.91704e+06	6.32222e+06	5.3845e+06	7.09912e+06	4.63205e+06	6.47689e+06	1.14942e+07	7.52795e+06	7.67459e+06	1.06081e+07	9.11414e+06	6.09356e+06	4.56718e+06	9.03876e+06	6.88783e+06	5.78814e+06	9.14336e+06	6.32499e+06	8.73e+06	6.07478e+06	7.84632e+06	7.22926e+06	7.58734e+06
Com_922_neg	16-Hydroxyhexadecanoic acid	--	C16 H32 O3	272.235	9.709	--	--	HMDB0006294	--	Lipids and lipid-like molecules	Fatty Acyls	Fatty acids and conjugates	--	--	--	No results	Full match	No results	271.228	1.02587e+07	8.4448e+06	1.02129e+07	8.20326e+06	6.92229e+06	6.28947e+06	9.85335e+06	9.65775e+06	8.27099e+06	1.00296e+07	1.02541e+07	9.48494e+06	8.17196e+06	1.09316e+07	1.05434e+07	7.49042e+06	8.92125e+06	1.34773e+07	7.42763e+06	1.04504e+07	8.91777e+06	9.07626e+06	8.08486e+06	1.02065e+07	9.27214e+06	1.07812e+07	8.19834e+06	9.93495e+06	8.53697e+06	9.16587e+06
Com_931_neg	3-(3-Hydroxyphenyl)propionic acid	--	C9 H10 O3	120.057	5.671	--	--	--	--	--	--	--	--	--	--	No results	Invalid mass	No results	119.05	8.27125e+06	6.06436e+06	7.53151e+06	6.6611e+06	1.02899e+07	1.29523e+07	1.16939e+07	9.311e+06	1.07368e+07	9.45706e+06	1.01039e+07	6.22463e+06	4.94499e+06	7.40581e+06	1.42322e+07	6.51499e+06	5.89547e+06	4.78532e+06	4.97947e+06	5.92348e+06	4.60514e+06	6.11136e+06	5.45077e+06	4.62339e+06	7.81815e+06	6.08695e+06	9.11535e+06	8.62853e+06	7.79114e+06	8.43269e+06
Com_950_neg	PC (16:0/16:0)	--	C40 H80 N O8 P	779.569	10.872	--	--	--	LMGP01010564	--	--	--	Glycerophospholipids [GP]	Glycerophosphocholines [GP01]	Diacylglycerophosphocholines [GP0101]	No results	Invalid mass	No results	778.562	6.47667e+06	6.50675e+06	9.3762e+06	7.39951e+06	1.18574e+07	8.08966e+06	7.98981e+06	6.8999e+06	5.86059e+06	4.99736e+06	1.21871e+07	5.26976e+06	6.74968e+06	7.61725e+06	7.43037e+06	7.94153e+06	7.30914e+06	5.60113e+06	9.23554e+06	5.50617e+06	9.73484e+06	4.49031e+06	8.3905e+06	8.11053e+06	6.48796e+06	7.21314e+06	6.1729e+06	8.53349e+06	8.51316e+06	1.22152e+07
Com_981_neg	PC (18:0/22:5)	--	C48 H86 N O8 P	881.615	10.88	--	--	--	LMGP01010818	--	--	--	Glycerophospholipids [GP]	Glycerophosphocholines [GP01]	Diacylglycerophosphocholines [GP0101]	No results	Invalid mass	No results	880.608	6.32337e+06	4.91664e+06	7.45769e+06	5.75486e+06	7.23511e+06	8.11297e+06	7.36362e+06	7.01842e+06	9.19854e+06	7.13389e+06	7.87939e+06	1.1427e+07	5.48636e+06	7.08175e+06	7.73722e+06	1.01617e+07	9.75697e+06	3.24816e+06	9.25234e+06	8.09164e+06	1.00533e+07	1.00118e+07	5.52845e+06	7.1364e+06	3.13867e+06	4.4748e+06	6.75645e+06	8.23269e+06	5.92342e+06	6.44131e+06
Com_1015_neg	Levodopa	3,4-Dihydroxy-L-phenylalanine; L-Dopa; 3-Hydroxy-L-tyrosine; L-beta-(3,4-Dihydroxyphenyl)alanine; Levodopa; Dihydroxy-L-phenylalanine	C9 H11 N O4	197.069	6	cpd:C00355	map00350 Tyrosine metabolism;map01100 Metabolic pathways;map04728 Dopaminergic synapse;map04917 Prolactin signaling pathway;map05012 Parkinson's disease;map05030 Cocaine addiction;map05031 Amphetamine addiction;map05034 Alcoholism	HMDB0000181	--	Organic acids and derivatives	Carboxylic acids and derivatives	Amino acids, peptides, and analogues	--	--	--	No results	No results	Full match	196.061	1.0395e+07	4.35193e+06	9.6695e+06	9.46471e+06	9.00236e+06	7.98079e+06	6.5753e+06	4.96919e+06	6.06468e+06	6.48803e+06	6.45891e+06	5.8697e+06	7.15421e+06	6.76335e+06	5.63421e+06	7.39737e+06	5.96183e+06	3.98483e+06	9.36821e+06	4.41082e+06	7.63517e+06	5.85094e+06	6.97841e+06	7.52504e+06	7.42493e+06	7.75079e+06	6.18288e+06	6.66753e+06	6.44878e+06	6.89665e+06
Com_1037_neg	trans-Petroselinic Acid	--	C18 H34 O2	328.261	8.907	--	--	--	--	--	--	--	--	--	--	Invalid mass	No results	No results	327.254	2.69418e+06	8.52099e+06	2.47179e+06	3.9275e+06	3.35436e+06	4.97176e+06	2.58945e+06	5.75995e+06	3.43841e+06	5.60884e+06	6.15998e+06	3.17396e+06	1.99181e+06	3.18515e+06	4.35888e+06	2.92604e+06	5.44187e+06	2.64658e+06	3.58632e+06	4.61278e+06	3.18029e+06	3.32806e+06	5.2542e+06	3.42688e+06	2.9583e+06	4.44724e+06	5.75873e+06	3.37006e+06	3.84887e+06	3.18228e+06
Com_1040_neg	23-Nordeoxycholic acid	--	C23 H38 O4	378.277	7.738	--	--	--	--	--	--	--	--	--	--	No results	No results	Full match	377.27	1.23441e+06	2.67662e+06	1.13208e+06	3.2702e+06	1.04705e+06	1.62221e+06	2.43786e+06	2.59465e+06	1.2457e+06	1.47083e+06	3.13304e+06	1.05654e+07	3.38192e+06	3.73043e+06	1.96592e+06	1.32117e+06	3.89069e+06	8.15844e+06	3.81003e+06	3.11668e+06	3.47566e+06	5.26248e+06	5.9479e+06	3.33229e+06	1.88671e+06	5.35548e+06	3.25478e+06	3.22947e+06	3.01233e+06	3.30204e+06
Com_1064_neg	(S)-Leucic acid	--	C6 H12 O3	132.078	5.652	--	--	HMDB0000746	--	Lipids and lipid-like molecules	Fatty Acyls	Fatty acids and conjugates	--	--	--	No results	No results	Full match	131.071	7.20319e+06	5.28164e+06	7.12815e+06	6.20973e+06	7.821e+06	1.07542e+07	8.13936e+06	5.54755e+06	7.73084e+06	6.58363e+06	1.07407e+07	6.07096e+06	6.65119e+06	5.65514e+06	1.241e+07	6.45397e+06	4.53271e+06	5.32461e+06	4.41106e+06	6.81511e+06	4.83625e+06	5.63947e+06	6.14867e+06	5.62255e+06	7.85014e+06	6.82467e+06	9.48314e+06	8.16853e+06	6.87375e+06	7.52937e+06
Com_1115_neg	3-Methyladipic acid	--	C7 H12 O4	160.073	5.44	--	--	HMDB0000555	--	Lipids and lipid-like molecules	Fatty Acyls	Fatty acids and conjugates	--	--	--	No results	Full match	Full match	159.066	7.42989e+06	4.42715e+06	7.95676e+06	7.62926e+06	6.84693e+06	9.60755e+06	5.03192e+06	6.45938e+06	5.32412e+06	8.39154e+06	6.33611e+06	4.63662e+06	6.56333e+06	5.5346e+06	5.0968e+06	4.71957e+06	9.91228e+06	5.23719e+06	5.57841e+06	4.86215e+06	5.49242e+06	7.58631e+06	7.86711e+06	5.98067e+06	6.24785e+06	5.85812e+06	4.6838e+06	7.31743e+06	6.10245e+06	6.32413e+06
Com_1155_neg	2,3-dinor Prostaglandin E1	--	C18 H30 O5	326.21	6.735	--	--	--	--	--	--	--	--	--	--	Full match	No results	No results	325.202	3.49392e+06	7.19944e+06	5.88579e+06	5.39083e+06	5.68252e+06	4.74382e+06	5.13772e+06	6.99203e+06	4.13054e+06	2.65396e+06	3.0084e+06	3.1896e+06	5.29764e+06	6.4416e+06	3.69664e+06	5.56374e+06	4.76183e+06	3.02655e+06	6.47608e+06	2.63041e+06	4.63562e+06	3.10805e+06	3.0832e+06	4.81246e+06	4.36037e+06	2.96175e+06	2.69885e+06	4.67795e+06	3.73492e+06	3.98222e+06
Com_1203_neg	2-(3,4-dimethoxyphenyl)ethanamine	--	C10 H15 N O2	181.11	6.43	--	--	HMDB0041806	--	Benzenoids	Benzene and substituted derivatives	Methoxybenzenes	--	--	--	No results	No results	Full match	180.103	4.57737e+06	3.0477e+06	5.11983e+06	4.05174e+06	3.51526e+06	2.80586e+06	5.0788e+06	2.29184e+06	4.91213e+06	6.34625e+06	3.63108e+06	8.6046e+06	5.74231e+06	4.7736e+06	3.71502e+06	4.91527e+06	5.20946e+06	4.06424e+06	4.37041e+06	4.76906e+06	5.50094e+06	4.68442e+06	6.16e+06	4.27619e+06	2.92277e+06	8.09864e+06	6.02611e+06	4.43342e+06	4.25979e+06	4.55894e+06
Com_1237_neg	PC (18:1e/16:0)	--	C42 H84 N O7 P	791.605	9.439	--	--	--	--	--	--	--	--	--	--	No results	Invalid mass	No results	790.598	5.46313e+06	3.60286e+06	5.62048e+06	4.10084e+06	5.5619e+06	5.74611e+06	6.58997e+06	7.06045e+06	7.80123e+06	7.45801e+06	3.44784e+06	5.66867e+06	9.69457e+06	5.90769e+06	5.81737e+06	5.37276e+06	4.47139e+06	4.62707e+06	7.49436e+06	4.97824e+06	4.23442e+06	7.34777e+06	4.47165e+06	4.24149e+06	6.59927e+06	5.07055e+06	4.6693e+06	5.78698e+06	5.50453e+06	4.61935e+06
Com_1241_neg	SM (d14:1/21:0)	--	C40 H81 N2 O6 P	762.59	11.225	--	--	--	--	--	--	--	--	--	--	No results	Invalid mass	No results	761.582	6.31122e+06	5.2478e+06	1.98634e+06	5.44973e+06	6.04077e+06	5.42968e+06	5.2861e+06	4.5844e+06	5.58641e+06	5.22694e+06	6.68027e+06	4.89767e+06	6.37519e+06	5.95231e+06	6.42142e+06	5.49775e+06	6.09347e+06	5.54089e+06	5.3295e+06	6.55299e+06	4.37749e+06	4.12215e+06	5.65101e+06	4.63561e+06	8.64636e+06	4.69979e+06	4.58039e+06	6.88189e+06	8.36629e+06	4.92747e+06
Com_1279_neg	2-{1-[2-(4-benzhydrylpiperazino)-2-oxoethyl]cyclopentyl}acetic acid	--	C26 H32 N2 O3	420.236	7.021	--	--	--	--	--	--	--	--	--	--	Invalid mass	No results	No results	419.229	1.88411e+06	6.20152e+06	1.847e+06	6.39258e+06	1.91142e+06	2.57189e+06	1.26047e+06	3.61754e+06	3.16451e+06	6.1337e+06	2.65366e+06	217786	1.28548e+06	2.23091e+06	1.00581e+07	3.31805e+06	3.14577e+06	2.04669e+06	971752	2.638e+06	6.67669e+06	802853	1.65768e+06	882008	2.6358e+06	388232	638397	2.96431e+06	2.4772e+06	2.70636e+06
Com_1295_neg	alpha-Ketoglutaric acid	2-Oxoglutarate; Oxoglutaric acid; 2-Ketoglutaric acid; alpha-Ketoglutaric acid	C5 H6 O5	146.021	1.949	cpd:C00026	map00020 Citrate cycle (TCA cycle);map00040 Pentose and glucuronate interconversions;map00053 Ascorbate and aldarate metabolism;map00220 Arginine biosynthesis;map00250 Alanine, aspartate and glutamate metabolism;map00340 Histidine metabolism;map00430 Taurine and hypotaurine metabolism;map00471 D-Glutamine and D-glutamate metabolism;map00630 Glyoxylate and dicarboxylate metabolism;map00650 Butanoa…	HMDB0000208	--	Organic acids and derivatives	Keto acids and derivatives	Gamma-keto acids and derivatives	--	--	--	No results	No results	Full match	145.014	6.10211e+06	5.91091e+06	6.33921e+06	4.96126e+06	6.28994e+06	4.80513e+06	7.61547e+06	4.83748e+06	6.13914e+06	5.17573e+06	7.15514e+06	5.04422e+06	4.80659e+06	5.58742e+06	6.0817e+06	3.72135e+06	5.41516e+06	6.11811e+06	5.3357e+06	4.08453e+06	5.33261e+06	3.50769e+06	6.23965e+06	6.87244e+06	6.32494e+06	5.54951e+06	6.89906e+06	6.009e+06	5.62688e+06	5.49339e+06
Com_1333_neg	Levothyroxine	--	C15 H11 I4 N O4	776.688	6.241	--	--	HMDB0000248	--	Organic acids and derivatives	Carboxylic acids and derivatives	Amino acids, peptides, and analogues	--	--	--	No results	Full match	Full match	775.68	7.51384e+06	5.76416e+06	7.41194e+06	5.97387e+06	5.78077e+06	5.88237e+06	6.55094e+06	7.24067e+06	5.05583e+06	4.03101e+06	6.08883e+06	5.4882e+06	5.00672e+06	3.97983e+06	7.29902e+06	6.50595e+06	5.65539e+06	5.19889e+06	5.24896e+06	5.37849e+06	5.65282e+06	7.32462e+06	5.23335e+06	8.33021e+06	6.54282e+06	3.89016e+06	4.47087e+06	5.61608e+06	5.54293e+06	5.44903e+06
Com_1335_neg	4- Carboxyphenylglycine	--	C9 H9 N O4	195.053	5.108	--	--	--	--	--	--	--	--	--	--	No results	Full match	No results	194.046	1.81146e+06	3.19802e+06	1.50843e+06	1.41924e+06	3.06772e+06	5.85531e+06	2.65549e+06	7.23757e+06	5.91954e+06	6.22841e+06	3.02567e+06	930091	3.33378e+06	2.31966e+06	6.62863e+06	1.05163e+06	1.75745e+06	706054	1.08053e+06	1.40879e+06	1.81084e+06	1.56177e+06	1.66496e+06	2.54082e+06	1.82511e+06	1.86288e+06	1.30893e+06	2.23394e+06	2.2946e+06	2.35229e+06
Com_1378_neg	2-Methylbutyl beta-D-glucopyranoside	--	C11 H22 O6	296.147	5.217	--	--	--	--	--	--	--	--	--	--	Invalid mass	No results	No results	295.14	1.54159e+06	1.35207e+06	2.81729e+06	3.47626e+06	2.6873e+06	5.10613e+06	1.36066e+06	2.84439e+06	4.56428e+06	5.71205e+06	5.84411e+06	3.91753e+06	2.20993e+06	2.9164e+06	3.47202e+06	3.66256e+06	7.57509e+06	1.60786e+06	219599	324631	358921	696568	177901	330506	443885	249532	179225	2.36172e+06	2.24962e+06	2.32395e+06
Com_1379_neg	Erythronolactone	--	C4 H6 O4	118.026	2.618	--	--	--	--	--	--	--	--	--	--	No results	Full match	Full match	117.019	2.83385e+06	2.96448e+06	3.38445e+06	3.03012e+06	5.17102e+06	3.11473e+06	3.43626e+06	3.26556e+06	2.87163e+06	2.48556e+06	3.06333e+06	3.42555e+06	3.52524e+06	3.60496e+06	3.92264e+06	2.93393e+06	3.4704e+06	3.59381e+06	3.06285e+06	2.73702e+06	2.98814e+06	2.27975e+06	3.22225e+06	3.83785e+06	3.47095e+06	3.38542e+06	3.57076e+06	6.08955e+06	5.41405e+06	6.47752e+06
Com_1382_neg	N-Lauroylsarcosine	--	C15 H29 N O3	271.215	8.067	--	--	HMDB0255165	--	Organic acids and derivatives	Carboxylic acids and derivatives	Amino acids, peptides, and analogues	--	--	--	No results	Full match	No results	270.208	508180	327677	430939	210081	329539	262124	265347	321362	352823	360304	415650	242223	1.22939e+06	437436	444935	259666	345885	216184	205475	306096	305276	270546	246914	325554	330093	7.42304e+06	173788	603359	522986	522071
Com_1397_neg	Royal jelly acid	--	C10 H18 O3	186.126	6.651	--	--	--	--	--	--	--	--	--	--	No results	No results	Full match	185.118	4.65865e+06	4.1472e+06	4.46101e+06	4.4688e+06	4.41295e+06	3.24814e+06	3.72817e+06	2.71639e+06	2.57805e+06	3.14537e+06	3.15889e+06	3.84397e+06	4.81986e+06	3.45975e+06	3.4177e+06	2.43543e+06	3.98619e+06	3.28567e+06	4.61765e+06	5.98884e+06	3.82739e+06	6.29631e+06	6.70521e+06	4.02245e+06	4.25115e+06	7.31411e+06	3.31409e+06	4.13459e+06	4.13573e+06	3.98486e+06
Com_1422_neg	11(Z),14(Z)-Eicosadienoic Acid	--	C20 H36 O2	308.272	11	--	--	--	--	--	--	--	--	--	--	Full match	No results	No results	307.264	6.60663e+06	5.55537e+06	6.32605e+06	3.13408e+06	2.7731e+06	2.26096e+06	4.94725e+06	4.88056e+06	4.13674e+06	4.38817e+06	4.9487e+06	5.15593e+06	5.81324e+06	6.00656e+06	6.07983e+06	4.36077e+06	4.30609e+06	7.15459e+06	3.72618e+06	3.53219e+06	5.9181e+06	3.81678e+06	3.47089e+06	4.13127e+06	4.22515e+06	3.78003e+06	5.00566e+06	4.87219e+06	3.70881e+06	4.17087e+06
Com_1434_neg	(3beta,9xi)-3-(beta-D-Glucopyranosyloxy)-14-hydroxycard-20(22)-enolide	--	C29 H44 O9	582.305	6.205	--	--	--	--	--	--	--	--	--	--	Invalid mass	No results	No results	581.297	1.60537e+06	2.08172e+06	1.40445e+06	5.05239e+06	2.39135e+06	1.10201e+06	1.68264e+06	2.17103e+06	2.58808e+06	2.62004e+06	1.95633e+06	5.32249e+06	3.09501e+06	2.04208e+06	3.27124e+06	1.41417e+06	1.12532e+06	4.72711e+06	2.98677e+06	6.30407e+06	1.77536e+06	5.87963e+06	6.88466e+06	1.02375e+06	4.7348e+06	934807	707041	2.823e+06	2.58267e+06	2.67353e+06
Com_1439_neg	3-Methylglutaric acid	--	C6 H10 O4	146.058	5.191	--	--	HMDB0000752	--	Lipids and lipid-like molecules	Fatty Acyls	Fatty acids and conjugates	--	--	--	No results	Full match	Full match	145.051	6.15348e+06	4.26636e+06	6.04343e+06	4.55861e+06	4.69468e+06	4.49378e+06	3.44276e+06	4.52446e+06	3.91967e+06	3.33525e+06	3.97176e+06	3.6281e+06	6.75614e+06	3.65938e+06	3.4603e+06	3.53137e+06	5.81859e+06	3.67883e+06	3.34288e+06	4.24449e+06	4.05629e+06	4.00367e+06	6.85723e+06	5.38821e+06	4.7647e+06	5.23941e+06	5.48088e+06	5.14603e+06	5.19285e+06	4.94264e+06
Com_1472_neg	Glycodeoxycholic Acid (hydrate)	--	C26 H43 N O5	449.315	6.777	--	--	--	--	--	--	--	--	--	--	Full match	Partial match	Full match	448.307	837087	3.54204e+06	835086	3.66049e+06	2.39773e+06	2.19507e+06	1.23699e+06	6.45516e+06	1.59625e+06	1.87677e+06	3.21842e+06	5.62162e+06	2.11125e+06	2.71295e+06	2.14412e+06	1.35338e+06	4.09285e+06	2.43348e+06	4.77775e+06	4.12811e+06	4.37489e+06	6.18152e+06	3.34659e+06	1.2805e+06	1.93625e+06	2.87871e+06	725701	3.06722e+06	2.88205e+06	2.72602e+06
Com_1473_neg	trans-10-Heptadecenoic Acid	--	C17 H32 O2	314.246	9.652	--	--	HMDB0244268	--	Lipids and lipid-like molecules	Fatty Acyls	Fatty acids and conjugates	--	--	--	Invalid mass	No match	No match	313.239	4.64114e+06	3.51513e+06	4.11994e+06	3.04442e+06	2.35361e+06	5.82115e+06	4.34055e+06	4.04938e+06	2.6405e+06	3.70027e+06	7.54835e+06	2.23401e+06	4.21407e+06	2.69687e+06	3.49964e+06	4.45205e+06	2.28654e+06	2.76529e+06	3.10927e+06	5.07036e+06	6.02754e+06	2.84523e+06	3.11966e+06	7.6635e+06	5.84408e+06	3.57183e+06	4.06115e+06	4.41675e+06	3.76759e+06	3.92938e+06
Com_1505_neg	Pentadecanoic Acid	Pentadecanoic acid; Pentadecylic acid; n-Pentadecanoic acid	C15 H30 O2	242.225	10.004	cpd:C16537	--	HMDB0000826	LMFA01010015	Lipids and lipid-like molecules	Fatty Acyls	Fatty acids and conjugates	Fatty Acyls [FA]	Fatty Acids and Conjugates [FA01]	Straight chain fatty acids [FA0101]	Full match	No results	Full match	241.217	6.71083e+06	4.03844e+06	5.60095e+06	2.00593e+06	1.37216e+06	1.22051e+06	2.13928e+06	2.89237e+06	2.41981e+06	4.29103e+06	3.84651e+06	4.67658e+06	3.42794e+06	3.21843e+06	1.71644e+06	2.20717e+06	2.00657e+06	6.4946e+06	2.43493e+06	2.27538e+06	2.88398e+06	2.6643e+06	2.32875e+06	2.65229e+06	3.29777e+06	3.81653e+06	3.28612e+06	3.98967e+06	2.97727e+06	2.84729e+06
Com_1510_neg	11(E)-Eicosenoic Acid	--	C20 H38 O2	310.287	11.621	--	--	--	--	--	--	--	--	--	--	Full match	No results	Full match	309.28	5.17214e+06	4.03438e+06	4.9018e+06	2.30056e+06	2.14506e+06	1.47238e+06	4.512e+06	4.06923e+06	2.90096e+06	5.92864e+06	5.81972e+06	5.3908e+06	4.08197e+06	5.53333e+06	6.40388e+06	3.35925e+06	3.16861e+06	7.0675e+06	3.60373e+06	3.12354e+06	5.03729e+06	3.06279e+06	3.50115e+06	3.67784e+06	4.31828e+06	4.28277e+06	4.18434e+06	4.19698e+06	3.85067e+06	4.22789e+06
Com_1538_neg	3-(2,4-dichlorophenyl)pentanedioic acid	--	C11 H10 Cl2 O4	275.997	5.498	--	--	--	--	--	--	--	--	--	--	Full match	No results	No results	274.989	2.91923e+06	3.64535e+06	3.08203e+06	4.63339e+06	3.62692e+06	4.81522e+06	2.5516e+06	6.09194e+06	2.76331e+06	5.52798e+06	3.84901e+06	1.96676e+06	6.14326e+06	2.26381e+06	2.13059e+06	3.33976e+06	5.10128e+06	3.38505e+06	2.67383e+06	1.9956e+06	4.58468e+06	2.01527e+06	4.30375e+06	4.30719e+06	1.73228e+06	2.90922e+06	2.63769e+06	4.19989e+06	3.14272e+06	2.59456e+06
Com_1544_neg	3-[4-methyl-1-(2-methylpropanoyl)-3-oxocyclohexyl]butanoic acid	--	C15 H24 O4	222.162	6.712	--	--	--	--	--	--	--	--	--	--	Invalid mass	No results	No results	267.16	4.25124e+06	4.38603e+06	4.40086e+06	3.6091e+06	3.90653e+06	3.83644e+06	3.76588e+06	4.18076e+06	3.49262e+06	3.96871e+06	3.33773e+06	2.97172e+06	4.44792e+06	3.71442e+06	3.25683e+06	2.78592e+06	6.60006e+06	4.05236e+06	2.72946e+06	4.94118e+06	3.73547e+06	4.11104e+06	4.32024e+06	3.85206e+06	3.85237e+06	4.04624e+06	4.03708e+06	4.06848e+06	3.58836e+06	3.86151e+06
Com_1568_neg	Undecanedioic acid	--	C11 H20 O4	216.136	6.245	--	--	HMDB0000888	LMFA01170007	Lipids and lipid-like molecules	Fatty Acyls	Fatty acids and conjugates	Fatty Acyls [FA]	Fatty Acids and Conjugates [FA01]	Dicarboxylic acids [FA0117]	No results	No results	Full match	215.129	4.57879e+06	4.24785e+06	5.10583e+06	4.29306e+06	4.12947e+06	4.95354e+06	3.78123e+06	4.51157e+06	4.73027e+06	5.30974e+06	4.29569e+06	4.01706e+06	4.62001e+06	4.52223e+06	3.65365e+06	3.06928e+06	6.45214e+06	4.17543e+06	3.14051e+06	3.77034e+06	5.38202e+06	3.57329e+06	5.89499e+06	4.41509e+06	3.42355e+06	4.36767e+06	2.46774e+06	4.33737e+06	4.11043e+06	4.89425e+06
Com_1573_neg	PC (16:0/18:1)	--	C42 H82 N O8 P	805.584	11.525	--	--	--	LMGP01010581	--	--	--	Glycerophospholipids [GP]	Glycerophosphocholines [GP01]	Diacylglycerophosphocholines [GP0101]	No results	Invalid mass	No results	804.577	2.31043e+06	1.81684e+06	4.52034e+06	2.84983e+06	4.82925e+06	3.26266e+06	3.49004e+06	4.15242e+06	3.91605e+06	3.30474e+06	4.38583e+06	3.11519e+06	4.81503e+06	5.27587e+06	5.31851e+06	6.09902e+06	4.86684e+06	3.94496e+06	5.84157e+06	6.15349e+06	4.76576e+06	2.76439e+06	4.03911e+06	5.53749e+06	4.78769e+06	4.04797e+06	4.48473e+06	2.77964e+06	3.6788e+06	4.86245e+06
Com_1626_neg	Prostaglandin K2	--	C20 H30 O5	332.199	7.021	--	--	--	LMFA03010023	--	--	--	Fatty Acyls [FA]	Eicosanoids [FA03]	Prostaglandins [FA0301]	Invalid mass	No results	No results	331.192	1.33151e+06	569835	1.33531e+06	2.22388e+06	835329	1.00426e+06	1.70138e+06	1.51365e+06	1.0444e+06	848333	1.02123e+06	3.48431e+06	3.46257e+06	1.98684e+06	1.10593e+06	1.11162e+06	2.44618e+06	1.79631e+06	2.04273e+06	2.22949e+06	1.1041e+06	6.05783e+06	1.35422e+06	959324	1.78194e+06	2.27906e+06	1.07871e+06	1.68878e+06	1.62726e+06	1.73285e+06
Com_1639_neg	Gluconolactone	D-Glucono-1,5-lactone; Gluconic lactone; Gluconic acid lactone; 1,5-Gluconolactone; delta-Gluconolactone; D-Gluconolactone; Gluconolactone	C6 H10 O6	178.048	1.328	cpd:C00198	map00030 Pentose phosphate pathway;map01100 Metabolic pathways;map01200 Carbon metabolism	HMDB0000150	--	Organic oxygen compounds	Organooxygen compounds	Carbohydrates and carbohydrate conjugates	--	--	--	No results	No results	Full match	177.04	5.41523e+06	3.34584e+06	5.05149e+06	3.96068e+06	4.47005e+06	3.76411e+06	4.54492e+06	3.81381e+06	4.63045e+06	4.66231e+06	5.20168e+06	5.19672e+06	4.69135e+06	4.17694e+06	5.01208e+06	5.0729e+06	4.35444e+06	4.16419e+06	4.51367e+06	3.59969e+06	4.41427e+06	3.7756e+06	4.38317e+06	4.63734e+06	6.48736e+06	4.60298e+06	5.43396e+06	5.10141e+06	4.38524e+06	4.7946e+06
Com_1656_neg	N-Acetyl-DL-phenylalanine	--	C11 H13 N O3	207.089	5.623	--	--	HMDB0255056	--	Organic acids and derivatives	Carboxylic acids and derivatives	Amino acids, peptides, and analogues	--	--	--	No results	No results	Full match	206.082	1.9184e+06	2.34221e+06	1.84622e+06	2.7994e+06	2.98304e+06	3.37801e+06	2.41272e+06	2.54914e+06	2.6672e+06	2.38435e+06	1.80129e+06	1.74804e+06	1.75728e+06	1.17687e+06	1.81372e+06	2.28174e+06	2.89216e+06	2.47712e+06	1.62165e+06	2.34811e+06	2.98662e+06	3.01593e+06	5.63575e+06	3.88221e+06	2.0558e+06	3.0254e+06	2.8619e+06	2.51622e+06	2.32645e+06	2.449e+06
Com_1660_neg	Myristic Acid	Tetradecanoic acid; Tetradecanoate; Myristic acid	C14 H28 O2	228.209	9.671	cpd:C06424	map00061 Fatty acid biosynthesis;map01100 Metabolic pathways	HMDB0000806	LMFA01010014	Lipids and lipid-like molecules	Fatty Acyls	Fatty acids and conjugates	Fatty Acyls [FA]	Fatty Acids and Conjugates [FA01]	Straight chain fatty acids [FA0101]	Full match	No results	Full match	227.202	4.47116e+06	2.68892e+06	4.25325e+06	1.12679e+06	998115	720753	2.34456e+06	2.15022e+06	1.3871e+06	2.5325e+06	2.7218e+06	4.03792e+06	1.95527e+06	2.2384e+06	1.59088e+06	2.17105e+06	1.61295e+06	6.11734e+06	1.6153e+06	1.55858e+06	1.70574e+06	940339	1.54485e+06	1.9858e+06	2.33655e+06	2.13312e+06	1.73996e+06	2.46724e+06	2.31034e+06	2.23195e+06
Com_1709_neg	3,8,9-trihydroxy-10-propyl-3,4,5,8,9,10-hexahydro-2H-oxecin-2-one	--	C12 H20 O5	244.131	5.767	--	--	--	--	--	--	--	--	--	--	Full match	No results	No results	243.124	5.50245e+06	1.97927e+06	2.31253e+06	2.31101e+06	1.80074e+06	2.25386e+06	1.37832e+06	2.29332e+06	2.04132e+06	2.77081e+06	2.16784e+06	1.57986e+06	1.68371e+06	1.66115e+06	1.59813e+06	1.52802e+06	2.69312e+06	2.06623e+06	1.43503e+06	2.09083e+06	1.49369e+06	1.64718e+06	1.96972e+06	1.22791e+06	2.21989e+06	1.79765e+06	1.23401e+06	2.52442e+06	2.26996e+06	2.28765e+06
Com_1736_neg	5-Hydroxytryptophol	--	C10 H11 N O2	177.079	5.816	--	--	HMDB0001855	--	Organoheterocyclic compounds	Indoles and derivatives	Hydroxyindoles	--	--	--	No results	No results	Full match	176.071	2.36766e+06	986594	2.29634e+06	1.40092e+06	568079	576117	5.10634e+06	311977	242293	1.25849e+06	74610	1.2901e+06	4.62341e+06	637956	167986	434719	3.77551e+06	1.46514e+06	663763	1.92058e+06	410684	613012	303194	476751	413989	396132	778424	1.18708e+06	1.15996e+06	1.04329e+06
Com_1748_neg	Phenylpyruvic acid	Phenylpyruvate; Phenylpyruvic acid; alpha-Ketohydrocinnamic acid; keto-Phenylpyruvate; 3-Phenyl-2-oxopropanoate; 2-Oxo-3-phenylpropanoate	C9 H8 O3	164.048	5.6	cpd:C00166	map00360 Phenylalanine metabolism;map00400 Phenylalanine, tyrosine and tryptophan biosynthesis;map01100 Metabolic pathways;map01210 2-Oxocarboxylic acid metabolism;map01230 Biosynthesis of amino acids	HMDB0000205	--	Benzenoids	Benzene and substituted derivatives	Phenylpyruvic acid derivatives	--	--	--	No results	No results	Full match	163.04	3.29937e+06	3.82736e+06	4.25893e+06	3.07504e+06	4.21406e+06	3.48627e+06	3.44772e+06	553757	2.38964e+06	2.91258e+06	2.74854e+06	2.3885e+06	3.33072e+06	752888	1.58446e+06	2.46056e+06	4.88486e+06	3.33915e+06	4.02604e+06	3.76508e+06	4.52903e+06	3.90285e+06	5.14759e+06	3.7308e+06	811461	4.7089e+06	3.10678e+06	3.53531e+06	3.72592e+06	3.0005e+06
Com_1797_neg	PC (17:0/20:4)	--	C45 H82 N O8 P	841.583	11.87	--	--	--	LMGP01010003	--	--	--	Glycerophospholipids [GP]	Glycerophosphocholines [GP01]	Diacylglycerophosphocholines [GP0101]	No results	Invalid mass	No results	840.576	2.74676e+06	2.05712e+06	2.4652e+06	2.34687e+06	1.15676e+06	2.49629e+06	2.60642e+06	1.89998e+06	2.28963e+06	2.45256e+06	2.77614e+06	1.74386e+06	1.69124e+06	1.72091e+06	1.10357e+06	1.45317e+06	1.47131e+06	1.47371e+06	1.75102e+06	4.66809e+06	1.29699e+06	1.07077e+06	1.42931e+06	1.63277e+06	1.61637e+06	1.20789e+06	1.11136e+06	2.78344e+06	5.02611e+06	2.90405e+06
Com_1800_neg	P-Coumaroyl Agmatine	--	C14 H20 N4 O2	276.157	5.839	--	--	--	--	--	--	--	--	--	--	No results	No results	Full match	275.15	289406	309707	957660	1.72761e+06	2.09e+06	478135	1.15379e+06	2.09153e+06	943388	488495	1.76961e+06	4.9698e+06	419071	810069	780273	998893	2.33814e+06	714252	106541	102170	109648	110960	93914.2	124085	133937	191832	142381	962751	899778	820233
Com_1825_neg	PE (16:1e/20:4)	--	C41 H74 N O7 P	723.521	9.023	--	--	--	--	--	--	--	--	--	--	No results	Full match	No results	722.514	2.6943e+06	1.93828e+06	4.2102e+06	2.25461e+06	2.84725e+06	5.19388e+06	2.07048e+06	3.28447e+06	2.06078e+06	3.74182e+06	5.4864e+06	3.14217e+06	3.06555e+06	3.13251e+06	3.19646e+06	1.54655e+06	1.65568e+06	3.3771e+06	4.83752e+06	1.28334e+06	2.83905e+06	1.95204e+06	2.3425e+06	3.31083e+06	1.93723e+06	2.24483e+06	4.63573e+06	3.16002e+06	1.65108e+06	2.43593e+06
Com_1830_neg	3-Methylindole	Skatole; 3-Methylindole	C9 H9 N	131.073	5.865	cpd:C08313	--	HMDB0000466	--	Organoheterocyclic compounds	Indoles and derivatives	Indoles	--	--	--	No results	No results	Full match	130.066	4.14248e+06	702531	3.67055e+06	693900	570999	570715	4.76116e+06	260795	503455	448044	382543	2.18026e+06	4.18831e+06	1.23065e+06	362472	1.14797e+06	4.86051e+06	2.12013e+06	743822	3.30436e+06	727261	331316	864107	839060	907991	623499	2.23011e+06	1.38718e+06	1.28433e+06	1.3472e+06
Com_1847_neg	PC (18:0e/20:4)	--	C46 H86 N O7 P	841.62	10.99	--	--	--	--	--	--	--	--	--	--	No results	Invalid mass	No results	840.613	2.6665e+06	2.34414e+06	2.52138e+06	2.37548e+06	3.38376e+06	3.07059e+06	4.24109e+06	1.90851e+06	5.41254e+06	3.85818e+06	2.3222e+06	1.89035e+06	2.37728e+06	3.34428e+06	3.31225e+06	2.09619e+06	2.21594e+06	2.42393e+06	2.94308e+06	1.87819e+06	2.90934e+06	4.13798e+06	3.21377e+06	3.00036e+06	3.21592e+06	3.24896e+06	2.55631e+06	4.45677e+06	2.21028e+06	2.35033e+06
Com_1849_neg	L-serine	--	C3 H7 N O3	105.042	1.329	--	--	HMDB0000187	--	Organic acids and derivatives	Carboxylic acids and derivatives	Amino acids, peptides, and analogues	--	--	--	No results	No results	Full match	104.035	4.68431e+06	2.50395e+06	1.8295e+06	2.54484e+06	4.18483e+06	2.10649e+06	2.20096e+06	3.53295e+06	3.16522e+06	3.36594e+06	3.34981e+06	1.53578e+06	4.56526e+06	2.88435e+06	3.88647e+06	2.70809e+06	2.91099e+06	2.20239e+06	3.95536e+06	4.83541e+06	1.94811e+06	1.89913e+06	3.43383e+06	3.73203e+06	2.84649e+06	3.17661e+06	2.95253e+06	3.42475e+06	3.03339e+06	2.7779e+06
Com_1850_neg	Galacturonic acid	Galacturonic acid	C6 H10 O7	194.042	5.4	cpd:C08348	--	HMDB0002545	--	Organic oxygen compounds	Organooxygen compounds	Carbohydrates and carbohydrate conjugates	--	--	--	No results	Full match	Full match	193.035	1.55942e+06	3.83739e+06	1.27482e+06	2.28164e+06	1.0859e+06	1.93166e+06	1.50034e+06	2.01654e+06	1.9882e+06	1.48928e+06	1.45033e+06	1.46936e+06	1.5782e+06	1.82106e+06	1.24377e+06	2.55327e+06	2.82056e+06	1.78357e+06	1.37203e+06	2.38414e+06	1.51179e+06	960558	1.98887e+06	1.96381e+06	546261	2.38981e+06	1.52471e+06	1.6367e+06	2.15668e+06	1.90685e+06
Com_1891_neg	(R)-3-Hydroxy myristic acid	--	C14 H28 O3	244.204	8.409	--	--	--	--	--	--	--	--	--	--	No results	Full match	No results	243.197	4.82418e+06	3.10536e+06	4.55817e+06	2.41753e+06	1.95352e+06	1.81658e+06	3.1662e+06	2.75629e+06	2.47541e+06	2.61041e+06	4.39723e+06	3.27783e+06	3.0844e+06	3.52875e+06	2.63653e+06	3.31099e+06	2.63759e+06	4.4218e+06	3.03683e+06	2.50628e+06	2.46866e+06	1.85281e+06	2.15882e+06	3.04012e+06	3.1916e+06	2.98137e+06	2.73913e+06	2.83809e+06	2.75039e+06	2.97064e+06
Com_1913_neg	11-trans Leukotriene C4	--	C30 H47 N3 O9 S	625.308	5.034	--	--	HMDB0254188	--	Benzenoids	Benzene and substituted derivatives	Diphenylmethanes	--	--	--	Invalid mass	No results	No results	624.3	4.05907e+06	3.3209e+06	3.74348e+06	2.76605e+06	2.38375e+06	3.43756e+06	4.51443e+06	3.19075e+06	2.74639e+06	3.16146e+06	2.89556e+06	2.32708e+06	3.4411e+06	3.8039e+06	3.7762e+06	3.52686e+06	4.21815e+06	2.5089e+06	3.1254e+06	1.88819e+06	3.41733e+06	2.21126e+06	2.53561e+06	2.81275e+06	3.08798e+06	3.40478e+06	2.87792e+06	2.98508e+06	2.96474e+06	3.05039e+06
Com_1924_neg	PC (16:0/18:0)	--	C42 H84 N O8 P	807.6	10.94	--	--	--	LMGP01010573	--	--	--	Glycerophospholipids [GP]	Glycerophosphocholines [GP01]	Diacylglycerophosphocholines [GP0101]	No results	Invalid mass	No results	806.592	2.4412e+06	1.68188e+06	2.39551e+06	2.06262e+06	2.28427e+06	2.4994e+06	3.77117e+06	2.0176e+06	2.77985e+06	3.45989e+06	2.36392e+06	2.13532e+06	4.70169e+06	2.64648e+06	2.90544e+06	3.25911e+06	3.04971e+06	2.63324e+06	4.09272e+06	1.21498e+06	3.25513e+06	4.82078e+06	2.60477e+06	2.28257e+06	2.19129e+06	2.25554e+06	2.68039e+06	3.08191e+06	1.90987e+06	2.09732e+06
Com_2037_neg	(2-amino-5-chlorophenyl)(phenyl)methanone oxime	--	C13 H11 Cl N2 O	246.056	5.558	--	--	--	--	--	--	--	--	--	--	Full match	No results	No results	245.049	505415	585063	418223	515740	623135	705254	479482	389379	293042	313685	265255	473534	963820	455027	385034	298527	601421	242444	440650	1.10498e+06	259479	4.41647e+06	675731	1.20435e+06	1.13612e+06	468567	288348	665003	606023	437077
Com_2071_neg	2-Hydroxyhippuric acid	--	C9 H9 N O4	195.053	5.918	--	--	HMDB0000840	--	Benzenoids	Benzene and substituted derivatives	Benzoic acids and derivatives	--	--	--	No results	Full match	No results	194.046	2.98204e+06	2.62035e+06	2.64308e+06	3.56869e+06	3.13731e+06	3.34464e+06	3.5313e+06	2.49747e+06	2.57045e+06	2.47803e+06	3.91579e+06	3.38233e+06	3.14124e+06	4.01607e+06	3.95466e+06	2.94065e+06	2.24153e+06	3.01402e+06	3.08483e+06	2.8266e+06	2.26185e+06	2.2565e+06	2.70249e+06	2.59444e+06	2.71903e+06	2.53557e+06	3.00364e+06	2.87477e+06	2.65747e+06	2.84199e+06
Com_2080_neg	ethyl 3-hydroxy-4,6-dimethoxy-2-oxoindoline-3-carboxylate	--	C13 H15 N O6	281.093	5.3	--	--	--	--	--	--	--	--	--	--	Invalid mass	No results	No results	280.086	322395	579963	1.00454e+06	2.74284e+06	1.29607e+06	1.87489e+06	875249	1.80022e+06	1.99304e+06	1.8257e+06	2.39421e+06	4.0943e+06	586787	1.39644e+06	1.33531e+06	1.131e+06	2.67119e+06	533790	72019.6	51814.2	69011.6	54126.4	76712.4	79000.4	67670.3	65260.8	133416	1.00367e+06	909952	1.09732e+06
Com_2097_neg	7-Ketolithocholic acid	--	C24 H38 O4	390.277	7.65	--	--	HMDB0000467	--	Lipids and lipid-like molecules	Steroids and steroid derivatives	Bile acids, alcohols and derivatives	--	--	--	No results	No results	Full match	389.27	287216	3.23428e+06	326480	544909	121892	217862	388436	645804	382650	277935	328475	1.77584e+06	713207	885634	315251	210201	803477	1.08293e+06	706090	962223	452214	1.01203e+06	1.01025e+06	560906	586670	801551	504045	705321	691049	594551
Com_2156_neg	Porphobilinogen	Porphobilinogen	C10 H14 N2 O4	226.095	4.922	cpd:C00931	map00860 Porphyrin and chlorophyll metabolism;map01100 Metabolic pathways	HMDB0000245	--	Organic nitrogen compounds	Organonitrogen compounds	Amines	--	--	--	No results	No results	Full match	225.088	3.6658e+06	3.10132e+06	3.59397e+06	2.53997e+06	3.74207e+06	2.9828e+06	2.80782e+06	3.57356e+06	2.72995e+06	2.42162e+06	2.50392e+06	2.32403e+06	2.56343e+06	3.64358e+06	2.52879e+06	3.14509e+06	2.38965e+06	2.767e+06	2.19067e+06	2.18477e+06	2.83408e+06	3.86609e+06	2.13231e+06	2.38185e+06	2.47787e+06	3.1426e+06	2.91671e+06	2.45231e+06	2.44318e+06	2.58775e+06
Com_2196_neg	Deoxyribose 5-Phosphate	--	C5 H11 O7 P	214.024	1.337	--	--	HMDB0001031	--	Organic oxygen compounds	Organooxygen compounds	Carbohydrates and carbohydrate conjugates	--	--	--	No results	No results	Full match	213.017	3.8891e+06	2.23189e+06	3.2206e+06	2.38284e+06	3.07722e+06	2.45837e+06	2.66433e+06	1.91319e+06	2.58125e+06	3.10089e+06	3.31234e+06	3.21133e+06	2.92351e+06	2.40861e+06	2.95059e+06	2.79589e+06	2.37301e+06	2.24618e+06	2.644e+06	2.78659e+06	3.01771e+06	2.15639e+06	2.79216e+06	2.55957e+06	3.42711e+06	2.78984e+06	3.5577e+06	2.55259e+06	2.34962e+06	2.83004e+06
Com_2269_neg	Methionine	L-Methionine; Methionine; L-2-Amino-4methylthiobutyric acid	C5 H11 N O2 S	149.051	2.044	cpd:C00073	map00270 Cysteine and methionine metabolism;map00970 Aminoacyl-tRNA biosynthesis;map01100 Metabolic pathways;map01210 2-Oxocarboxylic acid metabolism;map01230 Biosynthesis of amino acids;map01523 Antifolate resistance;map04974 Protein digestion and absorption;map04978 Mineral absorption;map05230 Central carbon metabolism in cancer	HMDB0033951	--	Organic acids and derivatives	Carboxylic acids and derivatives	Amino acids, peptides, and analogues	--	--	--	No results	No results	Full match	148.044	3.23935e+06	2.75679e+06	3.21806e+06	2.5535e+06	1.95333e+06	2.93111e+06	1.7405e+06	2.30766e+06	2.8597e+06	3.34024e+06	1.94545e+06	2.97058e+06	3.23418e+06	3.44042e+06	2.20732e+06	2.43486e+06	2.83795e+06	2.22049e+06	2.34124e+06	3.18973e+06	2.34307e+06	2.47921e+06	3.60459e+06	2.82093e+06	2.75455e+06	2.30591e+06	1.30948e+06	2.35258e+06	2.3144e+06	2.44934e+06
Com_2330_neg	Capric acid	--	C10 H20 O2	172.146	6.069	--	--	HMDB0000511	LMFA01010010	Lipids and lipid-like molecules	Fatty Acyls	Fatty acids and conjugates	Fatty Acyls [FA]	Fatty Acids and Conjugates [FA01]	Straight chain fatty acids [FA0101]	No results	No results	Full match	171.139	168034	92633.7	145609	78061.9	43753.7	70005.1	90261.6	103788	65431.3	100839	109360	214695	190646	3.87904e+06	164664	101832	133211	141649	68205.3	72862.6	73697.2	60514.9	81020.8	91728.6	88746.3	69215.2	144256	147725	222069	226794
Com_2347_neg	4-Acetamidobutyric Acid	--	C6 H11 N O3	145.074	4.777	--	--	HMDB0003681	--	Organic acids and derivatives	Carboxylic acids and derivatives	Amino acids, peptides, and analogues	--	--	--	No results	No results	Full match	144.066	2.62425e+06	1.69213e+06	2.41353e+06	1.68359e+06	2.82921e+06	3.35638e+06	2.53221e+06	2.82504e+06	2.22056e+06	1.83847e+06	2.18393e+06	2.27686e+06	3.76151e+06	2.35645e+06	2.52111e+06	2.32551e+06	2.23409e+06	2.54957e+06	2.67518e+06	2.49298e+06	2.3287e+06	2.54461e+06	3.15389e+06	3.14419e+06	2.93204e+06	1.88864e+06	3.78038e+06	2.37701e+06	2.36479e+06	2.36498e+06
Com_2375_neg	LPC 19:1	--	C27 H54 N O7 P	581.37	10.153	--	--	--	LMGP01050130	--	--	--	Glycerophospholipids [GP]	Glycerophosphocholines [GP01]	Monoacylglycerophosphocholines [GP0105]	No results	Invalid mass	No results	580.363	3.0059e+06	2.3549e+06	2.39474e+06	2.42768e+06	3.40991e+06	3.15395e+06	2.42483e+06	2.76312e+06	3.56851e+06	3.82421e+06	2.58901e+06	1.56028e+06	2.96875e+06	2.50056e+06	3.16543e+06	1.95066e+06	2.80843e+06	1.84184e+06	2.3793e+06	2.26675e+06	3.18447e+06	2.65605e+06	2.72786e+06	2.64312e+06	3.49892e+06	2.65781e+06	1.83812e+06	2.60586e+06	2.72038e+06	2.27933e+06
Com_2386_neg	13,14-dihydro-19(R)-hydroxy Prostaglandin E1	--	C20 H36 O6	354.241	6.074	--	--	--	--	--	--	--	--	--	--	Invalid mass	No results	No match	353.233	1.93445e+06	1.62084e+06	1.76865e+06	2.93231e+06	1.58495e+06	1.56875e+06	2.1962e+06	1.77889e+06	1.41168e+06	1.22608e+06	1.46676e+06	1.5648e+06	1.68775e+06	2.11347e+06	1.39992e+06	1.79601e+06	2.16366e+06	1.26001e+06	2.09031e+06	1.99387e+06	1.45887e+06	2.0969e+06	1.95764e+06	1.49844e+06	2.22431e+06	2.07304e+06	1.30241e+06	1.65918e+06	1.69252e+06	2.03208e+06
Com_2424_neg	Caffeic acid	Caffeate; Caffeic acid; 3,4-Dihydroxy-trans-cinnamate; trans-Caffeate; (2E)-3-(3,4-Dihydroxyphenyl)prop-2-enoate	C9 H8 O4	180.042	5.032	cpd:C01197	map01100 Metabolic pathways	HMDB0001964	--	Phenylpropanoids and polyketides	Cinnamic acids and derivatives	Hydroxycinnamic acids and derivatives	--	--	--	No results	Full match	No results	179.035	3.39528e+06	1.61226e+06	3.14634e+06	2.58748e+06	1.98642e+06	2.88238e+06	2.34263e+06	2.89286e+06	1.53173e+06	1.67145e+06	1.63732e+06	1.68696e+06	2.03228e+06	2.68533e+06	1.38073e+06	1.17356e+06	2.73741e+06	1.21399e+06	1.44039e+06	2.33409e+06	2.52548e+06	1.90777e+06	2.85628e+06	1.59861e+06	2.36201e+06	1.29228e+06	776017	2.07405e+06	1.76458e+06	1.67403e+06
Com_2454_neg	LPE 22:5	--	C27 H46 N O7 P	527.302	9.331	--	--	--	LMGP02050070	--	--	--	Glycerophospholipids [GP]	Glycerophosphoethanolamines [GP02]	Monoacylglycerophosphoethanolamines [GP0205]	No results	Full match	No results	526.294	1.42283e+06	1.50456e+06	1.51376e+06	1.29197e+06	925134	1.05167e+06	1.16464e+06	2.68591e+06	830503	1.37453e+06	1.42791e+06	2.03435e+06	1.41591e+06	1.16168e+06	1.77065e+06	893480	1.98079e+06	2.38515e+06	898053	1.29031e+06	1.35112e+06	1.92061e+06	1.58154e+06	1.18941e+06	1.44925e+06	1.33393e+06	3.53501e+06	1.54671e+06	1.47921e+06	1.63251e+06
Com_2475_neg	Taurocholic acid	Taurocholate; Taurocholic acid; Cholyltaurine	C26 H45 N O7 S	515.292	9.143	cpd:C05122	map00120 Primary bile acid biosynthesis;map00430 Taurine and hypotaurine metabolism;map01100 Metabolic pathways;map04976 Bile secretion;map04979 Cholesterol metabolism	HMDB0000036	LMST05040001	Lipids and lipid-like molecules	Steroids and steroid derivatives	Bile acids, alcohols and derivatives	Sterols [ST]	Steroid conjugates [ST05]	Taurine conjugates [ST0504]	No results	No results	Full match	514.285	1.15625e+06	637497	585935	1.24714e+06	859914	1.0236e+06	590552	3.07132e+06	819642	894527	1.24462e+06	752652	346148	981981	722859	467683	924201	1.64943e+06	489364	1.76193e+06	2.25337e+06	1.82149e+06	736461	549299	753787	2.10601e+06	740535	1.1359e+06	1.20368e+06	1.48694e+06
Com_2482_neg	L-Adrenaline	L-Adrenaline; (R)-(-)-Adrenaline; (R)-(-)-Epinephrine; (R)-(-)-Epirenamine; (R)-(-)-Adnephrine; 4-[(1R)-1-Hydroxy-2-(methylamino)ethyl]-1,2-benzenediol	C9 H13 N O3	183.089	5.591	cpd:C00788	map00350 Tyrosine metabolism;map01100 Metabolic pathways;map04024 cAMP signaling pathway;map04080 Neuroactive ligand-receptor interaction;map04261 Adrenergic signaling in cardiomyocytes;map04923 Regulation of lipolysis in adipocytes;map04924 Renin secretion	HMDB0000068	--	Benzenoids	Phenols	Benzenediols	--	--	--	No results	No results	Full match	182.082	2.26733e+06	1.53666e+06	2.76145e+06	974426	1.81856e+06	997655	2.24402e+06	1.88158e+06	1.55225e+06	1.42581e+06	1.47311e+06	1.98521e+06	2.13826e+06	2.79883e+06	2.02494e+06	1.74417e+06	1.12461e+06	3.46749e+06	876516	1.65866e+06	2.03947e+06	1.2834e+06	1.80291e+06	1.89425e+06	1.82186e+06	2.32825e+06	2.21197e+06	1.59763e+06	1.64812e+06	1.60318e+06
Com_2502_neg	trans-Cinnamic acid	trans-Cinnamate; trans-Cinnamic acid; (E)-Cinnamate; (2E)-3-Phenylprop-2-enoate	C9 H8 O2	148.052	4.908	cpd:C00423	map00130 Ubiquinone and other terpenoid-quinone biosynthesis;map00360 Phenylalanine metabolism;map01100 Metabolic pathways	HMDB0000930	--	Phenylpropanoids and polyketides	Cinnamic acids and derivatives	Cinnamic acids	--	--	--	No results	Full match	No results	147.045	3.2158e+06	1.91425e+06	2.18389e+06	1.87297e+06	1.98912e+06	1.81737e+06	2.44503e+06	2.42297e+06	1.98789e+06	3.11624e+06	2.48002e+06	2.52764e+06	2.48328e+06	2.83603e+06	3.16408e+06	2.34916e+06	2.54543e+06	2.26215e+06	2.84434e+06	2.42618e+06	2.14768e+06	2.26507e+06	3.13599e+06	1.96738e+06	2.17454e+06	1.81347e+06	3.1478e+06	2.10358e+06	2.41062e+06	2.73128e+06
Com_2505_neg	Vitamin B2	Riboflavin; Lactoflavin; 7,8-Dimethyl-10-ribitylisoalloxazine; Vitamin B2	C17 H20 N4 O6	376.14	9.67	cpd:C00255	map00740 Riboflavin metabolism;map01100 Metabolic pathways;map04977 Vitamin digestion and absorption	HMDB0000244	--	Organoheterocyclic compounds	Pteridines and derivatives	Alloxazines and isoalloxazines	--	--	--	No results	No results	Full match	375.132	2.40417e+06	1.59113e+06	2.58037e+06	1.13446e+06	815568	784557	2.19603e+06	1.81403e+06	1.53195e+06	2.79355e+06	2.91385e+06	3.14106e+06	2.01097e+06	1.77835e+06	1.45186e+06	2.11633e+06	1.50899e+06	3.05896e+06	1.63538e+06	1.04147e+06	1.2111e+06	777920	1.03893e+06	1.54207e+06	1.37416e+06	1.42205e+06	1.23437e+06	1.94437e+06	2.00778e+06	1.56299e+06
Com_2544_neg	Tetrahydroaldosterone	--	C21 H32 O5	364.225	7.258	--	--	HMDB0258895	--	Organoheterocyclic compounds	Oxepanes	-	--	--	--	No results	No results	Full match	363.218	374655	477290	371755	340125	173864	233412	375777	841104	197707	185896	976688	565690	1.1755e+06	712907	233986	218629	3.22957e+06	229739	1.18552e+06	976440	372927	864382	1.00264e+06	263304	310184	1.30086e+06	281553	358049	457010	391017
Com_2567_neg	4-Hydroxy-3-methylbenzoic acid	--	C8 H8 O3	152.047	5.527	--	--	HMDB0004815	--	Benzenoids	Benzene and substituted derivatives	Benzoic acids and derivatives	--	--	--	No results	No results	Full match	151.04	2.42583e+06	1.96749e+06	2.58704e+06	2.19835e+06	2.38016e+06	2.55309e+06	2.51743e+06	1.75351e+06	2.4076e+06	1.87955e+06	1.65156e+06	1.52495e+06	2.41163e+06	2.38055e+06	2.19558e+06	1.47192e+06	3.17767e+06	2.26221e+06	2.00349e+06	2.29549e+06	1.85118e+06	2.14858e+06	2.37042e+06	2.98348e+06	2.42679e+06	2.31392e+06	1.83942e+06	2.17123e+06	2.07755e+06	2.04122e+06
Com_2613_neg	Thromboxane B2	Thromboxane B2; TXB2	C20 H34 O6	370.236	6.338	cpd:C05963	map00590 Arachidonic acid metabolism;map01100 Metabolic pathways;map04726 Serotonergic synapse;map04976 Bile secretion	HMDB0003252	LMFA03030002	Lipids and lipid-like molecules	Fatty Acyls	Eicosanoids	Fatty Acyls [FA]	Eicosanoids [FA03]	Thromboxanes [FA0303]	Full match	No results	Full match	369.228	1.98616e+06	1.59168e+06	1.8168e+06	2.3038e+06	2.98762e+06	1.51496e+06	1.71196e+06	701012	724003	294033	210276	879460	146602	732926	173994	461121	530180	384601	342614	709140	860297	655259	208619	2.32694e+06	1.41699e+06	957728	235122	1.1182e+06	1.51572e+06	1.1582e+06
Com_2643_neg	FAHFA (18:1/20:3)	--	C38 H66 O4	586.494	10.759	--	--	--	--	--	--	--	--	--	--	No results	Full match	No results	585.487	2.97978e+06	1.99515e+06	2.32685e+06	560173	594839	325871	1.28837e+06	1.35396e+06	1.10854e+06	1.40244e+06	1.60397e+06	1.7876e+06	1.36193e+06	1.61588e+06	1.08976e+06	836402	813419	2.41684e+06	821687	634762	1.24009e+06	919620	858316	939368	1.30166e+06	952176	1.13195e+06	1.88993e+06	1.03275e+06	1.08099e+06
Com_2664_neg	4-Coumaric acid	--	C9 H8 O3	164.047	5.192	--	--	HMDB0030677	--	Phenylpropanoids and polyketides	Cinnamic acids and derivatives	Hydroxycinnamic acids and derivatives	--	--	--	No results	Full match	Full match	163.04	1.95613e+06	1.47102e+06	1.67811e+06	2.1023e+06	2.5094e+06	3.03108e+06	2.68467e+06	1.65795e+06	2.45059e+06	1.76395e+06	2.79169e+06	1.57236e+06	1.99192e+06	2.02058e+06	1.98403e+06	2.07491e+06	1.54704e+06	1.33179e+06	1.32699e+06	1.38154e+06	1.39766e+06	1.26479e+06	1.62541e+06	1.46726e+06	1.7761e+06	1.76544e+06	1.68713e+06	1.75343e+06	1.77729e+06	2.01885e+06
Com_2695_neg	Corey Lactone Diol	--	C8 H12 O4	172.073	5.542	--	--	--	--	--	--	--	--	--	--	No results	No results	Full match	171.066	2.80928e+06	1.30409e+06	2.67259e+06	2.29921e+06	2.30929e+06	2.39789e+06	1.83028e+06	2.263e+06	2.16024e+06	3.01559e+06	2.80993e+06	2.80127e+06	1.87454e+06	2.41858e+06	2.82935e+06	2.37351e+06	2.78034e+06	2.85591e+06	1.5751e+06	1.49044e+06	1.31113e+06	1.49608e+06	1.81419e+06	1.90486e+06	1.75874e+06	1.87145e+06	2.44386e+06	2.1563e+06	2.23054e+06	2.48949e+06
Com_2711_neg	(±)8(9)-DiHET	--	C20 H34 O4	338.246	8.522	--	--	--	--	--	--	--	--	--	--	Full match	No results	No results	337.239	1.65389e+06	2.21576e+06	1.39569e+06	1.50722e+06	1.48161e+06	1.37529e+06	1.4332e+06	1.23277e+06	1.95272e+06	1.23781e+06	1.68394e+06	1.53291e+06	1.15209e+06	1.38034e+06	1.42506e+06	1.59234e+06	1.39886e+06	1.65972e+06	1.36411e+06	1.82665e+06	1.42942e+06	1.28723e+06	1.66329e+06	1.89365e+06	2.16879e+06	1.865e+06	1.59396e+06	1.68854e+06	1.36378e+06	1.57623e+06
Com_2762_neg	SM (d14:1/19:0)	--	C38 H77 N2 O6 P	734.558	10.412	--	--	--	--	--	--	--	--	--	--	No results	Invalid mass	No results	733.551	1.63457e+06	1.36472e+06	2.76157e+06	1.67585e+06	2.16041e+06	1.6782e+06	1.99697e+06	1.1095e+06	2.05496e+06	3.00377e+06	1.61597e+06	1.32021e+06	2.26504e+06	2.93547e+06	2.72282e+06	2.18686e+06	1.80745e+06	2.80398e+06	2.95306e+06	2.60923e+06	1.77529e+06	2.4657e+06	2.04096e+06	1.66561e+06	2.10097e+06	1.236e+06	2.93254e+06	1.62218e+06	2.45671e+06	2.13079e+06
Com_2849_neg	α-D-Mannose 1-phosphate	D-Mannose 1-phosphate; alpha-D-Mannose 1-phosphate	C6 H13 O9 P	260.03	1.539	cpd:C00636	map00051 Fructose and mannose metabolism;map00520 Amino sugar and nucleotide sugar metabolism;map01100 Metabolic pathways	--	--	--	--	--	--	--	--	No results	Full match	Full match	259.022	1.38868e+06	1.68706e+06	1.4717e+06	1.17691e+06	2.16052e+06	1.84758e+06	1.72848e+06	1.47143e+06	1.29682e+06	1.00599e+06	1.19997e+06	768362	1.48907e+06	1.62682e+06	1.70165e+06	915089	1.65466e+06	1.81106e+06	1.71431e+06	1.01595e+06	1.67238e+06	911488	1.39782e+06	2.10418e+06	1.49669e+06	1.55198e+06	1.31194e+06	2.7032e+06	2.00937e+06	2.01065e+06
Com_2936_neg	gamma-Nonanolactone	--	C9 H16 O2	156.115	5.91	--	--	--	--	--	--	--	--	--	--	No results	No results	Full match	155.108	1.38532e+06	984794	1.33662e+06	1.79204e+06	1.56433e+06	1.99014e+06	1.12081e+06	1.55355e+06	1.51443e+06	2.07677e+06	1.68155e+06	1.41857e+06	982696	1.28011e+06	1.09657e+06	1.43914e+06	2.55291e+06	1.08785e+06	1.00644e+06	1.05665e+06	1.00969e+06	1.10767e+06	1.1972e+06	967854	1.12047e+06	1.62024e+06	1.18627e+06	1.43863e+06	1.27152e+06	1.28754e+06
Com_2954_neg	Nicotinamide N-oxide	--	C6 H6 N2 O2	138.043	2.198	--	--	HMDB0002730	--	Organoheterocyclic compounds	Pyridines and derivatives	Pyridinecarboxylic acids and derivatives	--	--	--	No results	No results	Full match	137.035	614913	581582	599702	667037	803486	720454	820440	609955	894409	829125	2.71449e+06	749139	2.25165e+06	1.07507e+06	888050	810984	618905	750276	772087	1.88805e+06	765158	590161	941557	1.07629e+06	923572	766767	481080	925616	833646	925227
Com_2955_neg	2-(4-chlorophenoxy)-N-(2-oxo-3-azepanyl)nicotinamide	--	C18 H18 Cl N3 O3	359.101	5.741	--	--	--	--	--	--	--	--	--	--	Invalid mass	No results	No results	358.094	994568	1.92748e+06	1.03161e+06	1.36243e+06	1.2866e+06	1.48867e+06	1.07928e+06	868166	670789	693936	866130	432246	724188	924748	418583	879453	706785	548960	1.24371e+06	997691	1.37441e+06	987498	1.47044e+06	2.23157e+06	1.42149e+06	995461	1.48107e+06	1.00667e+06	1.03654e+06	1.03482e+06
Com_3021_neg	PC (16:1e/18:2)	--	C42 H80 N O7 P	787.574	11.042	--	--	--	--	--	--	--	--	--	--	No results	Invalid mass	No results	786.566	1.25426e+06	1.08949e+06	1.9248e+06	1.35986e+06	1.90758e+06	2.09211e+06	1.88139e+06	1.9699e+06	1.68588e+06	1.66904e+06	2.47097e+06	1.77649e+06	2.17794e+06	2.30628e+06	2.92432e+06	2.16443e+06	2.03752e+06	2.25304e+06	2.58382e+06	2.20847e+06	1.34135e+06	2.12919e+06	2.17602e+06	2.76281e+06	2.09836e+06	2.13607e+06	2.07179e+06	1.53979e+06	1.73454e+06	1.86784e+06
Com_3024_neg	FAHFA (2:0/18:1)	--	C20 H36 O4	340.261	8.548	--	--	--	--	--	--	--	--	--	--	No results	Full match	No results	339.254	1.22086e+06	1.84588e+06	748817	1.0429e+06	1.11517e+06	1.21683e+06	735874	1.24783e+06	620573	744777	957334	573505	760519	666728	660105	573178	1.75473e+06	510598	716168	1.01861e+06	1.34548e+06	1.31794e+06	1.91994e+06	1.599e+06	842389	1.39899e+06	715093	1.20409e+06	1.02552e+06	937692
Com_3047_neg	2,3-Dinor-TXB2	--	C18 H30 O6	342.204	6.334	--	--	HMDB0002904	LMFA03030003	Lipids and lipid-like molecules	Fatty Acyls	Eicosanoids	Fatty Acyls [FA]	Eicosanoids [FA03]	Thromboxanes [FA0303]	No results	No results	Full match	341.197	1.5189e+06	880728	1.65954e+06	1.34525e+06	1.45983e+06	1.31467e+06	959715	1.50703e+06	985931	1.39156e+06	2.56827e+06	803324	746692	1.00065e+06	1.96048e+06	1.8561e+06	2.08803e+06	806383	846841	1.38437e+06	833204	1.12216e+06	1.03782e+06	756830	2.47599e+06	880970	865248	1.64131e+06	1.37244e+06	1.43123e+06
Com_3164_neg	2-Hydroxymyristic acid	--	C14 H28 O3	244.204	8.781	--	--	HMDB0002261	LMFA01050484	Lipids and lipid-like molecules	Fatty Acyls	Fatty acids and conjugates	Fatty Acyls [FA]	Fatty Acids and Conjugates [FA01]	Hydroxy fatty acids [FA0105]	No results	Full match	No results	243.197	1.84126e+06	1.3874e+06	1.42063e+06	1.30698e+06	1.19891e+06	1.05635e+06	1.30619e+06	1.8624e+06	1.13317e+06	1.11942e+06	1.89375e+06	1.43889e+06	1.36965e+06	1.88089e+06	1.40859e+06	1.26286e+06	1.6656e+06	2.35854e+06	1.06547e+06	1.66813e+06	1.50601e+06	1.41707e+06	1.61285e+06	1.5772e+06	1.1975e+06	1.88833e+06	928480	1.7447e+06	1.58106e+06	1.55708e+06
Com_3170_neg	SM (d14:2/21:0)	--	C40 H79 N2 O6 P	760.574	11.266	--	--	--	--	--	--	--	--	--	--	No results	Invalid mass	No results	759.567	1.59833e+06	1.02156e+06	1.6453e+06	740490	1.2872e+06	1.72694e+06	928029	924860	1.99379e+06	2.42774e+06	1.48117e+06	1.11985e+06	1.7235e+06	800600	1.75913e+06	1.39999e+06	1.2001e+06	1.04141e+06	2.07166e+06	724729	1.58456e+06	1.14836e+06	1.0481e+06	1.72014e+06	1.14881e+06	502213	1.76355e+06	1.5432e+06	1.16107e+06	1.09487e+06
Com_3178_neg	PE (16:1e/20:3)	--	C41 H76 N O7 P	725.536	11.417	--	--	--	--	--	--	--	--	--	--	No results	Full match	No results	724.529	1.13276e+06	849599	1.44219e+06	1.11762e+06	844534	1.32562e+06	1.05206e+06	2.07103e+06	759505	820412	1.96869e+06	1.32657e+06	1.93057e+06	1.06529e+06	2.40644e+06	292542	765488	1.52361e+06	1.35579e+06	503317	425423	640598	1.98369e+06	1.22419e+06	1.0771e+06	1.09191e+06	1.79929e+06	1.17885e+06	787854	724540
Com_3195_neg	Lysopc 14:0	--	C22 H46 N O7 P	467.301	9.076	--	--	--	--	--	--	--	--	--	--	No results	No results	Full match	466.294	1.54026e+06	1.30381e+06	1.13004e+06	1.34768e+06	1.33147e+06	1.47565e+06	1.40618e+06	1.50471e+06	1.54401e+06	1.41962e+06	1.84787e+06	725292	1.14901e+06	1.05235e+06	1.58735e+06	1.12392e+06	781597	1.11235e+06	1.02124e+06	1.49617e+06	1.11457e+06	1.38885e+06	1.07333e+06	949072	1.74484e+06	2.2041e+06	1.1091e+06	1.73297e+06	1.4598e+06	1.47624e+06
Com_3218_neg	5'-Adenylic acid	AMP; Adenosine 5'-monophosphate; Adenylic acid; Adenylate; 5'-AMP; 5'-Adenylic acid; 5'-Adenosine monophosphate; Adenosine 5'-phosphate	C10 H14 N5 O7 P	347.062	5.14	cpd:C00020	map00230 Purine metabolism;map01100 Metabolic pathways;map01523 Antifolate resistance;map04022 cGMP-PKG signaling pathway;map04024 cAMP signaling pathway;map04068 FoxO signaling pathway;map04150 mTOR signaling pathway;map04151 PI3K-Akt signaling pathway;map04152 AMPK signaling pathway;map04211 Longevity regulating pathway;map04740 Olfactory transduction;map04742 Taste transduction;map04923 Regula…	HMDB0011617	--	Organic oxygen compounds	Organooxygen compounds	Carbohydrates and carbohydrate conjugates	--	--	--	No results	No results	Full match	346.054	719695	1.63899e+06	617335	981558	1.06971e+06	1.01902e+06	2.06163e+06	1.51217e+06	871885	1.10904e+06	1.13648e+06	664220	1.13002e+06	1.71921e+06	844599	1.84165e+06	1.64488e+06	2.095e+06	943202	945383	1.32987e+06	300260	1.24967e+06	425822	1.04724e+06	1.59182e+06	1.08016e+06	1.20794e+06	1.2376e+06	1.1086e+06
Com_3229_neg	N-Acetylglycine	--	C4 H7 N O3	117.043	1.388	--	--	HMDB0000532	--	Organic acids and derivatives	Carboxylic acids and derivatives	Amino acids, peptides, and analogues	--	--	--	No results	No results	Full match	116.035	1.60801e+06	856373	1.52057e+06	728851	1.42289e+06	1.57877e+06	1.32304e+06	1.35757e+06	1.41623e+06	1.34969e+06	1.28958e+06	1.64058e+06	1.56558e+06	1.91024e+06	2.02193e+06	1.3451e+06	971718	2.27903e+06	1.58399e+06	1.22551e+06	1.0633e+06	874568	1.35042e+06	1.18137e+06	1.12873e+06	1.26857e+06	1.11489e+06	1.43434e+06	1.47525e+06	1.48225e+06
Com_3261_neg	L-Tryptophan	L-Tryptophan; Tryptophan; (S)-alpha-Amino-beta-(3-indolyl)-propionic acid	C11 H12 N2 O2	204.09	5.91	cpd:C00078	map00260 Glycine, serine and threonine metabolism;map00380 Tryptophan metabolism;map00400 Phenylalanine, tyrosine and tryptophan biosynthesis;map00970 Aminoacyl-tRNA biosynthesis;map01100 Metabolic pathways;map01210 2-Oxocarboxylic acid metabolism;map01230 Biosynthesis of amino acids;map04726 Serotonergic synapse;map04974 Protein digestion and absorption;map04978 Mineral absorption;map05143 Afric…	HMDB0000929	--	Organoheterocyclic compounds	Indoles and derivatives	Indolyl carboxylic acids and derivatives	--	--	--	No results	No results	Full match	203.083	528007	419212	481698	322072	435554	380859	509505	601134	549961	659804	1.34309e+06	2.057e+06	314169	410856	1.3073e+06	539024	684446	1.0137e+06	336366	624701	297235	512795	523296	328896	609523	874025	586487	566491	563237	580654
Com_3275_neg	2-Methylbutyric acid	2-Methylbutyrate; 2-Methylbutyric acid	C5 H10 O2	102.068	5.578	cpd:C18319	map04974 Protein digestion and absorption	HMDB0002176	--	Lipids and lipid-like molecules	Fatty Acyls	Fatty acids and conjugates	--	--	--	No results	Full match	No results	101.061	2.02971e+06	1.63609e+06	1.96053e+06	1.57331e+06	1.26228e+06	1.3132e+06	1.58434e+06	1.48918e+06	1.34035e+06	1.253e+06	1.8621e+06	1.27055e+06	1.39493e+06	1.52073e+06	1.52398e+06	956256	1.58301e+06	1.29757e+06	1.33576e+06	1.63842e+06	1.35078e+06	1.4372e+06	1.52722e+06	1.48298e+06	1.51357e+06	1.58846e+06	1.46768e+06	1.62737e+06	1.19784e+06	1.49616e+06
Com_3294_neg	o-Veratraldehyde	--	C9 H10 O3	166.063	6.249	--	--	--	--	--	--	--	--	--	--	No results	No results	Full match	165.055	2.0746e+06	1.44725e+06	1.64132e+06	1.75058e+06	1.61875e+06	1.01487e+06	1.41121e+06	1.25641e+06	1.43277e+06	1.52415e+06	1.43867e+06	1.03224e+06	874032	2.1334e+06	1.35084e+06	1.45959e+06	1.35867e+06	1.11503e+06	1.79147e+06	1.46558e+06	1.12404e+06	1.3502e+06	1.32814e+06	1.2576e+06	1.34965e+06	1.9642e+06	1.4746e+06	1.521e+06	1.33933e+06	1.38191e+06
Com_3375_neg	methyl 5-{[2-(ethoxycarbonyl)-3-oxohex-1-enyl]amino}-2-furoate	--	C15 H19 N O6	309.125	5.609	--	--	--	--	--	--	--	--	--	--	Invalid mass	No results	No results	308.117	260241	450556	245062	457938	376066	437088	410760	361777	280401	274815	2.18713e+06	217232	1.60102e+06	215263	143661	304970	353637	273591	308055	197041	327335	190853	241237	275425	198200	238970	181519	337568	298149	226984
Com_3383_neg	Prostaglandin J2	Prostaglandin J2; PGJ2	C20 H30 O4	316.204	8.115	cpd:C05957	map00590 Arachidonic acid metabolism;map01100 Metabolic pathways;map04726 Serotonergic synapse	HMDB0002710	LMFA03010019	Lipids and lipid-like molecules	Fatty Acyls	Eicosanoids	Fatty Acyls [FA]	Eicosanoids [FA03]	Prostaglandins [FA0301]	Invalid mass	No results	No match	315.196	125650	1.5469e+06	158696	98849.9	87995.6	97514.2	84841.5	116368	86501.2	86104.8	268110	140621	349667	142234	153730	93968.6	115787	154614	113607	96146.4	102956	187375	261780	92196	127312	74626.7	72146.5	232525	222284	256466
Com_3393_neg	PC (15:0/20:4)	--	C43 H78 N O8 P	813.552	11.611	--	--	--	--	--	--	--	--	--	--	No results	Invalid mass	No results	812.545	936904	607546	1.16399e+06	1.07902e+06	893034	1.32971e+06	490316	1.0946e+06	882191	2.16248e+06	988419	837348	1.02544e+06	980425	887718	1.34698e+06	864010	1.00824e+06	1.82635e+06	1.19521e+06	706269	932406	1.09356e+06	1.5195e+06	1.0506e+06	779118	1.28709e+06	830927	1.08766e+06	718810
Com_3421_neg	15-OxoEDE	--	C20 H34 O3	322.251	7.877	--	--	--	--	--	--	--	--	--	--	Full match	No results	No results	321.244	156195	1.51997e+06	111911	872216	135176	642381	398704	366188	1.0192e+06	374463	1.28659e+06	1.08008e+06	592635	1.04423e+06	324744	379872	448168	1.0051e+06	1.09681e+06	663563	576877	547916	671461	723188	108123	1.11046e+06	1.08022e+06	745594	673631	666495
Com_3442_neg	N2-(2-methoxyphenyl)-5-chloro-3-methylbenzo[b]thiophene-2-sulfonamide	--	C16 H14 Cl N O3 S2	367.012	5.56	--	--	--	--	--	--	--	--	--	--	Full match	No results	No results	366.005	245025	975419	109811	389827	604440	507765	396435	546445	388848	975046	177205	510496	101249	860436	74501.6	833941	1.96934e+06	376788	483284	1.58999e+06	595660	304990	839241	581562	882265	1.00036e+06	406257	780915	765364	551447
Com_3468_neg	12-epi Leukotriene B4	--	C20 H32 O4	336.23	6.094	--	--	--	--	--	--	--	--	--	--	Full match	No results	Full match	335.223	1.26435e+06	1.07885e+06	1.17974e+06	1.60363e+06	922868	893232	1.35447e+06	1.08478e+06	908552	665790	942479	1.29821e+06	1.03924e+06	1.61837e+06	842472	1.32242e+06	1.21532e+06	1.00214e+06	1.63878e+06	1.37205e+06	786164	1.3461e+06	1.24892e+06	1.00498e+06	1.39532e+06	1.36561e+06	829077	1.10287e+06	1.13824e+06	1.51082e+06
Com_3489_neg	beta-Estradiol 17-Acetate	--	C20 H26 O3	314.189	7.771	--	--	--	--	--	--	--	--	--	--	No results	No results	Full match	313.181	46965	1.4661e+06	77256.5	38262.4	53253.6	60122	66608.1	116385	37460	65053	139994	61602.9	240241	113017	171946	47510.2	79895.7	78098	91263.7	35084.1	105830	128044	176355	55388	82577.1	93125.8	51504.9	122827	161328	164305
Com_3533_neg	FAHFA (18:0/20:2)	--	C38 H70 O4	590.525	11.401	--	--	--	--	--	--	--	--	--	--	No results	Full match	No results	589.518	1.42591e+06	916970	1.15251e+06	487977	386317	378570	760350	882801	668706	1.00889e+06	715391	1.24324e+06	815380	1.05087e+06	900056	798000	825523	1.95394e+06	697536	924963	820887	1.05659e+06	1.08372e+06	849708	856656	1.112e+06	1.00876e+06	926411	833512	679017
Com_3556_neg	Lysops 22:6	--	C28 H44 N O9 P	569.273	9.096	--	--	--	--	--	--	--	--	--	--	No results	No results	Full match	568.266	1.49894e+06	1.36414e+06	1.41867e+06	1.12655e+06	974897	1.12325e+06	956083	1.65182e+06	1.25618e+06	1.14016e+06	1.2648e+06	1.46337e+06	1.22562e+06	1.10088e+06	1.05819e+06	809172	1.56856e+06	1.932e+06	1.01086e+06	1.48247e+06	1.69172e+06	1.68999e+06	1.57095e+06	1.64319e+06	1.10185e+06	1.65012e+06	1.81767e+06	1.50665e+06	1.27952e+06	1.32302e+06
Com_3582_neg	3-(3-Methoxyphenyl)propionic acid	--	C10 H12 O3	180.079	6.543	--	--	HMDB0059969	--	Benzenoids	Phenol ethers	Anisoles	--	--	--	No results	No results	Full match	179.071	1.65374e+06	1.27699e+06	1.30852e+06	1.50708e+06	1.14525e+06	1.11342e+06	1.22121e+06	1.07068e+06	1.25979e+06	1.02751e+06	1.46436e+06	970416	1.19733e+06	1.61039e+06	1.62727e+06	1.43197e+06	1.62208e+06	1.2619e+06	1.52482e+06	1.32378e+06	981621	1.39995e+06	1.3522e+06	1.35089e+06	1.29285e+06	1.42644e+06	1.43343e+06	1.33648e+06	1.16053e+06	1.31847e+06
Com_3600_neg	Capryloylglycine	--	C10 H19 N O3	201.137	6.269	--	--	HMDB0000832	--	Organic acids and derivatives	Carboxylic acids and derivatives	Amino acids, peptides, and analogues	--	--	--	No results	Full match	No results	200.129	1.77906e+06	613118	1.88695e+06	526944	635326	219404	799600	732868	777780	564443	1.19714e+06	456926	942905	230171	1.32895e+06	605420	823875	1.11084e+06	340820	542786	348342	625934	410719	523875	556026	1.54506e+06	508460	791936	890973	892318
Com_3615_neg	Inositol	myo-Inositol; D-myo-Inositol; 1D-myo-Inositol; L-myo-Inositol; 1L-myo-Inositol; meso-Inositol; Inositol; Dambose; Cyclohexitol; Meat sugar; Bios I	C6 H12 O6	180.064	10.734	cpd:C00137	map00052 Galactose metabolism;map00053 Ascorbate and aldarate metabolism;map00562 Inositol phosphate metabolism;map01100 Metabolic pathways;map02010 ABC transporters;map04070 Phosphatidylinositol signaling system	HMDB0000211	--	Organic oxygen compounds	Organooxygen compounds	Alcohols and polyols	--	--	--	No results	No results	Full match	179.056	1.47808e+06	1.1178e+06	1.87409e+06	1.42729e+06	1.55663e+06	1.66821e+06	1.24016e+06	1.0332e+06	1.32936e+06	1.35982e+06	1.52697e+06	1.40651e+06	1.63155e+06	1.36258e+06	2.14889e+06	1.3896e+06	1.17276e+06	1.43749e+06	1.28526e+06	1.13065e+06	1.16772e+06	1.01331e+06	1.05802e+06	1.29224e+06	1.33997e+06	1.14659e+06	1.3388e+06	1.35828e+06	1.26289e+06	1.34453e+06
Com_3691_neg	Arachidic acid	Icosanoic acid; Eicosanoic acid; Arachidic acid	C20 H40 O2	312.303	11.662	cpd:C06425	map01040 Biosynthesis of unsaturated fatty acids	HMDB0002212	LMFA01010020	Lipids and lipid-like molecules	Fatty Acyls	Fatty acids and conjugates	Fatty Acyls [FA]	Fatty Acids and Conjugates [FA01]	Straight chain fatty acids [FA0101]	No results	No results	Full match	311.296	1.66154e+06	1.1073e+06	1.45913e+06	549569	766380	434048	1.23345e+06	672773	564342	612432	701660	802014	1.01866e+06	915521	805441	928229	649744	778435	500943	689043	1.79564e+06	708410	787226	1.56158e+06	642453	1.09077e+06	939995	885775	839624	900867
Com_3694_neg	LPC 19:2	--	C27 H52 N O7 P	579.354	9.611	--	--	--	--	--	--	--	--	--	--	No results	Invalid mass	No results	578.347	1.65658e+06	1.11356e+06	1.53969e+06	1.43747e+06	1.19572e+06	1.40578e+06	1.2355e+06	784532	1.0898e+06	1.29239e+06	892138	592049	1.21717e+06	1.02218e+06	1.13711e+06	967709	1.52227e+06	1.09716e+06	747871	1.00069e+06	1.64081e+06	1.14316e+06	1.22609e+06	1.31029e+06	1.27751e+06	1.55853e+06	815473	1.15087e+06	1.14427e+06	1.0946e+06
Com_3752_neg	3-(2-Naphthyl)-D-Alanine	--	C13 H13 N O2	215.095	6.358	--	--	--	--	--	--	--	--	--	--	No results	No results	Full match	214.087	1.66229e+06	534410	1.30374e+06	678983	475120	445460	1.28714e+06	361407	407834	997159	380195	869393	1.07009e+06	719696	404239	407323	1.14849e+06	684426	429157	875753	397965	451227	416851	335841	332357	495686	610263	768798	658935	689659
Com_3780_neg	glutathione disulfide	Glutathione disulfide; GSSG; Oxiglutatione; Oxidized glutathione	C20 H32 N6 O12 S2	612.153	2.359	cpd:C00127	map00480 Glutathione metabolism;map04216 Ferroptosis;map04918 Thyroid hormone synthesis	HMDB0003337	--	Organic acids and derivatives	Carboxylic acids and derivatives	Amino acids, peptides, and analogues	--	--	--	No results	No results	Full match	611.146	58452.7	46978.6	56837.7	47418.7	54638.7	57064	50234.7	50915.1	58907.2	54561.5	57109.2	49700.4	60800.9	57048.9	63310.2	59371.5	54680.4	73924.8	57418.5	50825.8	54023.9	57998.5	53975.4	89031.6	62541.3	82448.6	50816.8	1.00014e+06	1.00706e+06	1.18788e+06
Com_3907_neg	Methandrostenolone	--	C20 H28 O2	300.209	9.205	--	--	HMDB0041925	LMST02020013	Lipids and lipid-like molecules	Steroids and steroid derivatives	Androstane steroids	Sterols [ST]	Steroids [ST02]	C19 steroids (androgens) and derivatives [ST0202]	No results	No results	Full match	299.201	139995	507720	399934	118263	117552	136222	116511	102582	125125	125999	1.67667e+06	91853.9	113201	112257	127688	140906	408952	122225	110443	114870	125295	115261	121665	117100	132282	118310	116578	186714	227042	221263
Com_4005_neg	2-Arachidonyl Glycerol ether	--	C23 H40 O3	410.303	9.677	--	--	HMDB0013657	--	Lipids and lipid-like molecules	Endocannabinoids	-	--	--	--	Invalid mass	No results	No results	409.296	819584	1.12923e+06	893496	830826	573522	574080	625147	327583	801160	530193	658831	709367	636031	737363	758518	749331	560216	531962	669070	790739	528758	625849	594004	1.07434e+06	910543	587911	601541	836602	647205	670967
Com_4013_neg	LPE 17:1	--	C22 H44 N O7 P	465.285	9.29	--	--	--	LMGP02050008	--	--	--	Glycerophospholipids [GP]	Glycerophosphoethanolamines [GP02]	Monoacylglycerophosphoethanolamines [GP0205]	No results	Full match	No results	464.278	885601	1.12148e+06	817346	998369	999304	916612	707914	802382	842173	1.01577e+06	725746	504364	730442	778156	904918	615947	1.09015e+06	761539	477129	845748	734846	803471	741432	739929	943415	862444	764933	911046	743942	776500
Com_4055_neg	LPC 20:0	--	C28 H58 N O7 P	597.401	11.192	--	--	--	LMGP01050045	--	--	--	Glycerophospholipids [GP]	Glycerophosphocholines [GP01]	Monoacylglycerophosphocholines [GP0105]	No results	Invalid mass	No results	596.394	1.41618e+06	687637	1.02473e+06	666010	769114	913396	554999	664397	1.50365e+06	784303	904293	589769	1.05693e+06	670838	777548	821447	1.09563e+06	659987	743782	784116	1.07931e+06	619238	797445	718917	860143	1.06394e+06	674891	1.06214e+06	559610	850428
Com_4141_neg	N-Oleoyl Glycine	--	C20 H37 N O3	339.277	9.907	--	--	HMDB0241916	LMFA08020082	Organoheterocyclic compounds	Diazines	Pyrimidines and pyrimidine derivatives	Fatty Acyls [FA]	Fatty amides [FA08]	N-acyl amines [FA0802]	No results	No results	Full match	338.27	941028	879630	847861	587545	975538	516011	968123	860088	915092	886459	932008	1.05044e+06	746924	1.46523e+06	1.19053e+06	641009	1.16912e+06	998285	656475	515706	666617	698737	896437	845720	700780	780281	938420	1.00641e+06	882051	750974
Com_4180_neg	SM (d14:0/18:0)	--	C37 H77 N2 O6 P	722.559	10.614	--	--	--	--	--	--	--	--	--	--	No results	Invalid mass	No results	721.552	565894	392030	892738	495666	490360	577371	395681	264446	768551	954494	458657	504182	623821	1.42988e+06	544106	408444	546418	428387	708174	526469	653049	612697	401955	531917	407397	303263	618670	549163	520141	423293
Com_4220_neg	Lauric Acid	Dodecanoic acid; Dodecanoate; Dodecylcarboxylate; Lauric acid	C12 H24 O2	200.178	6.495	cpd:C02679	map00061 Fatty acid biosynthesis;map01100 Metabolic pathways	HMDB0303348	LMFA01010012	Lipids and lipid-like molecules	Fatty Acyls	Fatty acids and conjugates	Fatty Acyls [FA]	Fatty Acids and Conjugates [FA01]	Straight chain fatty acids [FA0101]	No results	No results	Full match	199.17	57153.6	45435	145398	43497.7	51991.5	38725.7	87985.8	51204.7	35871.3	77094.7	75566.3	92220.6	127676	1.39788e+06	121896	88727	54512.7	92245.2	60972.2	70868.4	44469.2	51767.8	59590.7	71099.4	74351.8	67349.8	101825	88284.8	112186	83800.5
Com_4246_neg	Octopamine	Octopamine; 1-(4-Hydroxyphenyl)-2-aminoethanol; p-Hydroxyphenylethanolamine	C8 H11 N O2	153.079	6	cpd:C04227	map04080 Neuroactive ligand-receptor interaction	HMDB0004825	--	Benzenoids	Phenols	1-hydroxy-2-unsubstituted benzenoids	--	--	--	No results	No results	Full match	152.072	1.15736e+06	416666	1.08902e+06	1.07563e+06	1.05573e+06	922778	689871	555841	679276	685497	750088	718889	775006	848443	613369	759944	637663	413364	1.10449e+06	464793	853516	622049	711116	871820	907180	807750	639517	735329	755056	737804
Com_4296_neg	5-Aminopentanoate	5-Aminopentanoate; 5-Aminopentanoic acid; 5-Aminovaleric acid	C5 H11 N O2	117.079	5.161	cpd:C00431	map00310 Lysine degradation;map00330 Arginine and proline metabolism	HMDB0003355	--	Organic acids and derivatives	Carboxylic acids and derivatives	Amino acids, peptides, and analogues	--	--	--	No results	Full match	Full match	116.072	777779	414806	680781	596054	613204	734271	872107	1.17121e+06	711094	673208	830244	724761	591258	668912	1.06606e+06	755873	632069	672572	655119	611318	519381	566717	515519	721529	767581	665320	1.11482e+06	719591	646713	604126
Com_4355_neg	N1-phenyl-2-(2-phenylacetyl)hydrazine-1-carbothioamide	--	C15 H15 N3 O S	285.096	4.881	--	--	--	--	--	--	--	--	--	--	Invalid mass	No results	No match	284.089	769402	947434	649389	451293	579351	522486	897525	971863	553135	509443	857670	467710	906212	959958	1.26917e+06	664584	1.17082e+06	567627	851997	828347	599646	596130	574625	477521	487597	1.06303e+06	1.28854e+06	693027	844865	901950
Com_4386_neg	2-Phenylglycine	--	C8 H9 N O2	151.063	5.105	--	--	HMDB0002210	--	Organic acids and derivatives	Carboxylic acids and derivatives	Amino acids, peptides, and analogues	--	--	--	No results	No results	Full match	150.056	285767	312271	214709	199537	304027	545203	337260	1.12629e+06	678195	917754	299975	133934	242368	336225	773875	182640	220527	125932	182783	200582	271889	254185	235274	416512	290162	332267	193957	321499	339024	383692
Com_4462_neg	O1-(4-chlorobenzoyl)-4-nitrobenzene-1-carbohydroximamide	--	C14 H10 Cl N3 O4	319.036	5.03	--	--	--	--	--	--	--	--	--	--	Full match	No results	No results	318.029	742953	519710	614229	757492	1.1475e+06	885491	936684	553600	854648	406151	664414	573837	761232	629428	773166	637511	807142	583641	657836	617967	569176	738179	665340	654790	793713	625359	679355	841328	804617	924544
Com_4468_neg	Corticosterone	Corticosterone; 11beta,21-Dihydroxy-4-pregnene-3,20-dione; Kendall's compound B; Reichstein's substance H	C21 H30 O4	346.214	8.026	cpd:C02140	map00140 Steroid hormone biosynthesis;map01100 Metabolic pathways;map04923 Regulation of lipolysis in adipocytes;map04925 Aldosterone synthesis and secretion;map05020 Prion diseases	HMDB0001547	LMST02030186	Lipids and lipid-like molecules	Steroids and steroid derivatives	Hydroxysteroids	Sterols [ST]	Steroids [ST02]	C21 steroids (gluco/mineralocorticoids, progestogins) and derivatives [ST0203]	Full match	No results	Full match	345.207	991314	901865	747517	768493	797927	578268	745050	558520	777302	535183	800778	693010	755702	743568	947515	745619	1.00173e+06	673970	642532	850369	627833	827623	819856	992005	975811	710403	877786	739640	776849	820884
Com_4551_neg	SM (d14:2/18:0)	--	C37 H73 N2 O6 P	718.527	10.697	--	--	--	--	--	--	--	--	--	--	No results	Invalid mass	No results	717.52	784347	749325	970756	679927	1.09952e+06	655929	446020	821316	1.13533e+06	963546	648358	668223	508978	556755	895004	548191	597978	534806	646709	554588	857528	645502	797369	680092	649652	762538	1.06506e+06	801473	807027	762996
Com_4601_neg	6-Methoxy-2-naphthoic acid	--	C12 H10 O3	202.063	6.171	--	--	--	--	--	--	--	--	--	--	No results	No results	Full match	201.056	748716	73699.4	580940	123545	107173	60882.3	502209	41015.8	87944.6	176623	54382.9	130436	485863	164968	68746.4	59591.4	1.10722e+06	237545	55192.1	537292	36434.3	77673.7	45092.8	37931	71246.1	52154.6	385709	237213	198953	200131
Com_4742_neg	N-[4-(diethylamino)phenyl]-N'-phenylurea	--	C17 H21 N3 O	319.146	6.283	--	--	--	--	--	--	--	--	--	--	Invalid mass	No results	No results	318.138	535435	781060	654012	573620	592455	440223	420297	538997	484371	412619	416044	223411	763380	360870	447886	375237	708755	287823	367668	469856	565652	426422	536523	459642	611096	522792	443859	429562	438911	490920
Com_4755_neg	5-Phenylvaleric Acid	--	C11 H14 O2	178.099	6.218	--	--	HMDB0002043	--	Lipids and lipid-like molecules	Fatty Acyls	Fatty acids and conjugates	--	--	--	No results	No results	Full match	177.092	406158	127092	242970	140474	292890	201996	216728	156970	607863	508913	1.02595e+06	385589	170260	173422	444035	280389	605064	487737	196733	626638	188052	465023	544961	162327	813367	1.00237e+06	838621	370404	353292	351840
Com_4798_neg	Glutathione	Glutathione; 5-L-Glutamyl-L-cysteinylglycine; N-(N-gamma-L-Glutamyl-L-cysteinyl)glycine; gamma-L-Glutamyl-L-cysteinyl-glycine; GSH; Reduced glutathione	C10 H17 N3 O6 S	307.085	5.932	cpd:C00051	map00270 Cysteine and methionine metabolism;map00480 Glutathione metabolism;map01100 Metabolic pathways;map02010 ABC transporters;map04216 Ferroptosis;map04918 Thyroid hormone synthesis;map04976 Bile secretion	HMDB0000125	--	Organic acids and derivatives	Carboxylic acids and derivatives	Amino acids, peptides, and analogues	--	--	--	No results	No results	Full match	306.078	703831	46947.2	33538.7	53093.7	669846	51204.4	49955.9	47658.4	272886	1.00287e+06	423041	140502	49400.7	36795.9	1.21198e+06	58332.6	331293	221924	55997.9	276605	54715.7	392615	402835	59479.7	666112	684993	185738	222644	281417	240946
Com_4811_neg	L-Leucyl-L-Alanine	--	C9 H18 N2 O3	202.132	5.065	--	--	HMDB0304783	--	Organic acids and derivatives	Carboxylic acids and derivatives	Amino acids, peptides, and analogues	--	--	--	No results	No results	Full match	201.124	96404.6	39912.5	73858.3	82366.8	40855.2	66635	67338.5	35779.3	51552.2	52094	37556.8	55332.2	77610	40750.9	74947	41065.8	78216.7	67272.1	46284.1	54283.3	55986.7	69721.7	32227.5	55528.3	54941.8	976163	59739.5	121293	99988.3	104796
Com_4899_neg	P-Aminohippuric Acid	--	C9 H10 N2 O3	194.069	5.003	--	--	HMDB0001867	--	Benzenoids	Benzene and substituted derivatives	Benzoic acids and derivatives	--	--	--	No results	No results	Full match	193.062	725357	378632	603032	325424	680639	654529	712075	542211	742181	441428	442922	720901	544234	837998	426926	293595	941550	636758	339265	563172	289133	180118	458930	293453	506862	464652	674925	527644	469814	521617
Com_4978_neg	6,8-di(tert-butyl)-4-oxo-4H-chromene-2-carboxylic acid	--	C18 H22 O4	302.152	6.739	--	--	--	--	--	--	--	--	--	--	Full match	No results	No results	301.145	725717	501323	931681	581818	636579	343259	685593	438176	612949	576846	535155	465115	578708	956094	567341	634932	651280	524034	448097	531028	439875	462174	367177	481075	553219	637672	619790	632436	537048	556130
Com_4991_neg	methyl {[(2,4-difluoroanilino)carbothioyl]amino}methanimidate	--	C9 H9 F2 N3 O S	227.031	11.308	--	--	--	--	--	--	--	--	--	--	Invalid mass	No results	No results	226.024	666233	572964	792397	740187	768194	865974	728905	574863	679614	794888	933122	726013	908203	881679	685482	671707	642398	674404	747483	514824	629400	606390	522680	554003	796414	699219	742064	599598	772903	588357
Com_5030_neg	Aflatoxin G2	Aflatoxin G2	C17 H14 O7	330.077	6.499	cpd:C16754	--	HMDB0030475	--	Phenylpropanoids and polyketides	Coumarins and derivatives	Furanocoumarins	--	--	--	No results	Invalid mass	No results	329.07	492907	667668	425920	418612	318503	406347	335120	525510	548449	398052	269718	330917	393001	407519	265111	155823	395080	264039	315382	411682	716808	515177	609214	574764	402669	619918	175198	564374	423277	456267
Com_5182_neg	LPE 14:0	--	C19 H40 N O7 P	425.255	8.599	--	--	--	LMGP02050033	--	--	--	Glycerophospholipids [GP]	Glycerophosphoethanolamines [GP02]	Monoacylglycerophosphoethanolamines [GP0205]	No results	Full match	Full match	424.247	251380	609716	159470	637807	185511	409215	237465	272265	315976	313929	167731	94024.5	117311	208722	378810	173236	294582	173188	156069	557367	309478	427475	555999	282724	316573	452721	247805	318347	295079	318320
Com_5332_neg	Feruloyl Putrescine	--	C14 H20 N2 O3	264.148	5.287	--	--	--	--	--	--	--	--	--	--	No results	No results	Full match	263.14	395867	118559	346088	233016	163066	297445	125966	100546	308293	329489	106796	218928	444467	363832	408891	399290	383232	494892	396440	690478	343424	724301	237383	358047	242408	495702	739672	378315	342008	283811
Com_5406_neg	Homovanillic acid	Homovanillate; Homovanillic acid; 3-Methoxy-4-hydroxyphenylacetate	C9 H10 O4	182.058	6.249	cpd:C05582	map00350 Tyrosine metabolism;map01100 Metabolic pathways;map04728 Dopaminergic synapse	HMDB0000118	--	Benzenoids	Phenols	Methoxyphenols	--	--	--	No results	No results	Full match	181.051	634505	474577	501533	563977	413633	590667	471245	414350	500074	415882	527572	365844	452873	648422	534540	589164	479704	347063	539297	410369	386843	453773	436875	364308	470997	433357	476360	486390	435289	542614
Com_5435_neg	Docosatrienoic Acid	--	C22 H38 O2	334.287	11.252	--	--	HMDB0002823	--	Lipids and lipid-like molecules	Fatty Acyls	Fatty acids and conjugates	--	--	--	Full match	No results	No results	333.28	653817	468780	589804	301025	251656	225056	358425	613689	300737	498627	419332	422811	484796	536730	459226	434052	447713	362394	382555	352149	629165	665165	380504	388187	478750	363072	470480	453689	408527	420051
Com_5436_neg	Isoproterenol	Isoproterenol; Isoprenaline	C11 H17 N O3	211.121	6.045	cpd:C07056	map04261 Adrenergic signaling in cardiomyocytes	HMDB0015197	--	Benzenoids	Phenols	Benzenediols	--	--	--	No results	No results	Full match	210.114	373964	446326	328744	551349	302348	551074	253432	321046	318078	410448	243926	159804	246773	291374	357515	135193	213722	157619	328535	484573	209309	377757	423336	301399	399608	373180	265367	336716	301709	297946
Com_5477_neg	PC (18:1e/18:2)	--	C44 H84 N O7 P	815.605	9.226	--	--	--	--	--	--	--	--	--	--	No results	Invalid mass	No results	814.598	362905	243671	294876	375097	369274	563172	354545	451346	531391	497971	539053	573505	717895	422731	573797	386981	353730	528021	464823	272590	570816	289946	292581	707837	423324	486145	369134	451142	426241	497919
Com_5568_neg	6-Keto-prostaglandin f1alpha	--	C20 H34 O6	370.236	7.06	--	--	HMDB0002886	LMFA03010001	Lipids and lipid-like molecules	Fatty Acyls	Eicosanoids	Fatty Acyls [FA]	Eicosanoids [FA03]	Prostaglandins [FA0301]	No results	No results	Full match	369.228	446569	453455	428085	463351	466972	384224	514635	432785	394257	364539	449722	435523	416349	422565	536260	452919	493631	323739	341651	389068	357931	390454	313763	407815	567712	349609	338724	423207	407059	413954
Com_5711_neg	Pregnenolone	Pregnenolone; 5-Pregnen-3beta-ol-20-one; 3beta-Hydroxypregn-5-en-20-one	C21 H32 O2	316.24	9.964	cpd:C01953	map00140 Steroid hormone biosynthesis;map01100 Metabolic pathways;map04913 Ovarian steroidogenesis;map04925 Aldosterone synthesis and secretion;map04927 Cortisol synthesis and secretion;map04934 Cushing's syndrome	HMDB0000253	LMST02030088	Lipids and lipid-like molecules	Steroids and steroid derivatives	Pregnane steroids	Sterols [ST]	Steroids [ST02]	C21 steroids (gluco/mineralocorticoids, progestogins) and derivatives [ST0203]	No results	No results	Full match	315.233	508725	388567	415431	224153	156621	202575	335712	398347	266098	269672	296158	343302	370168	451817	274953	408854	255064	525992	343154	323468	403617	332098	318464	209741	241854	256031	284060	373984	313141	347690
Com_5732_neg	1-Caffeoylquinic Acid	--	C16 H18 O9	354.097	5.929	--	--	HMDB0304633	--	Organic oxygen compounds	Organooxygen compounds	Alcohols and polyols	--	--	--	No results	No results	Full match	353.089	51845.2	49164.8	37761.5	52942	44574	51058.1	49813.2	46164.2	40624.9	265714	99379.1	39881	49259.6	38773.2	98927.8	58165.9	101403	51042.4	55838	84776	58246.1	507365	71657.1	59309.8	327666	137443	57706.1	72637	63368.5	61320.8
Com_5745_neg	MAG (18:3)	--	C21 H36 O4	352.262	9.989	--	--	--	--	--	--	--	--	--	--	No results	No results	Full match	351.254	397255	285734	349596	304469	154656	284605	338010	306628	209175	291080	538737	146552	342318	267296	264521	297144	200102	225563	342508	389035	368219	362708	259554	332044	412827	379331	397251	345648	320516	285119
Com_5921_neg	Prostaglandin E1	Alprostadil; Prostaglandin E1; (13E)-(15S)-11alpha,15-Dihydroxy-9-oxoprost-13-enoate; PGE1	C20 H34 O5	354.241	5.936	cpd:C04741	--	HMDB0001442	LMFA03010134	Lipids and lipid-like molecules	Fatty Acyls	Eicosanoids	Fatty Acyls [FA]	Eicosanoids [FA03]	Prostaglandins [FA0301]	No results	No results	Full match	353.234	101727	105278	117262	199891	118266	265504	199662	160615	165122	162448	238788	67768.6	227969	227385	134827	103339	260581	136942	196208	231000	217208	123309	201766	159003	105874	345484	106314	144450	114146	154158
Com_5936_neg	Glycerol-3-phosphate	DL-Glycerol 1-phosphate; Glycerol 1-phosphate; Glycerol-3-phosphate; rac-Glycerol 1-phosphate; DL-Glyceryl 1-phosphate; DL-Glycerol 3-phosphate	C3 H9 O6 P	172.014	1.393	cpd:C03189	--	HMDB0252849	--	Lipids and lipid-like molecules	Glycerophospholipids	Glycerophosphates	--	--	--	No results	No results	Full match	343.021	211675	188778	192221	170856	121873	210136	275208	215025	140531	219723	220267	124878	177932	202991	309870	215788	280875	237976	211774	132248	217546	186177	214423	322109	180735	321515	272311	280833	255196	157820
Com_5942_neg	(±)19(20)-DiHDPA	--	C22 H34 O4	362.244	8.861	--	--	--	--	--	--	--	--	--	--	Full match	No results	No results	361.237	125531	242736	99474.7	112117	101221	124606	91105.6	151098	179446	145375	157941	101805	65564.4	116890	145487	103326	127495	82539.5	131595	133872	96035.7	116297	132772	148049	142250	112348	206589	155598	102181	133408
Com_104_neg	Palmitic acid	Hexadecanoic acid; Hexadecanoate; Hexadecylic acid; Palmitic acid; Palmitate; Cetylic acid	C16 H32 O2	256.24	10.548	cpd:C00249	map00061 Fatty acid biosynthesis;map00062 Fatty acid elongation;map00071 Fatty acid degradation;map01040 Biosynthesis of unsaturated fatty acids;map01100 Metabolic pathways;map01212 Fatty acid metabolism	HMDB0000220	LMFA01010001	Lipids and lipid-like molecules	Fatty Acyls	Fatty acids and conjugates	Fatty Acyls [FA]	Fatty Acids and Conjugates [FA01]	Straight chain fatty acids [FA0101]	Full match	No results	No results	255.233	1.64377e+08	1.10536e+08	1.43061e+08	4.92076e+07	4.01281e+07	3.66461e+07	8.65309e+07	8.31595e+07	5.7319e+07	9.46796e+07	9.51083e+07	1.42541e+08	9.48986e+07	8.1204e+07	7.1523e+07	6.54939e+07	6.67911e+07	2.09695e+08	6.79813e+07	5.51965e+07	6.98548e+07	5.99934e+07	6.07191e+07	6.28588e+07	7.5789e+07	7.14137e+07	7.24767e+07	9.36477e+07	8.65738e+07	8.07152e+07
Com_1129_neg	Palmitoleic Acid	(9Z)-Hexadecenoic acid; Palmitoleic acid; cis-9-Hexadecenoic acid; (9Z)-Hexadec-9-enoate	C16 H30 O2	254.225	9.997	cpd:C08362	map00061 Fatty acid biosynthesis	HMDB0003229	LMFA01030056	Lipids and lipid-like molecules	Fatty Acyls	Fatty acids and conjugates	Fatty Acyls [FA]	Fatty Acids and Conjugates [FA01]	Unsaturated fatty acids [FA0103]	Full match	No results	Full match	253.217	9.58105e+06	6.24858e+06	8.44641e+06	3.11065e+06	2.76136e+06	2.21524e+06	4.45477e+06	4.45094e+06	4.24451e+06	5.25431e+06	5.74332e+06	5.99519e+06	4.87769e+06	6.03573e+06	4.13939e+06	3.5738e+06	3.08441e+06	9.6706e+06	4.47502e+06	3.31241e+06	3.46388e+06	3.54279e+06	2.62058e+06	3.98936e+06	5.90638e+06	4.42547e+06	4.1339e+06	6.12855e+06	4.60019e+06	4.38418e+06
Com_168_neg	LPC 18:3	--	C26 H48 N O7 P	563.323	8.675	--	--	--	LMGP01050128	--	--	--	Glycerophospholipids [GP]	Glycerophosphocholines [GP01]	Monoacylglycerophosphocholines [GP0105]	No results	Invalid mass	No results	562.315	8.38309e+07	5.94248e+07	7.60301e+07	8.79326e+07	6.10874e+07	4.30768e+07	6.91951e+07	5.5065e+07	5.80039e+07	7.45931e+07	7.57367e+07	3.9466e+07	7.77694e+07	5.7573e+07	6.66084e+07	6.34883e+07	7.86201e+07	4.68106e+07	6.8095e+07	6.84502e+07	8.75918e+07	7.93303e+07	7.33675e+07	7.28209e+07	7.94618e+07	9.95708e+07	4.07643e+07	6.79791e+07	6.58271e+07	7.04186e+07
Com_355_neg	LysoPE 18:0	--	C23 H48 N O7 P	481.317	9.521	--	--	--	--	--	--	--	--	--	--	No results	No results	Full match	480.31	4.0794e+07	2.35279e+07	4.52406e+07	3.45242e+07	4.30728e+07	4.0226e+07	3.489e+07	3.39832e+07	3.7584e+07	3.86727e+07	3.74197e+07	3.28551e+07	3.65458e+07	3.02553e+07	4.81672e+07	3.37471e+07	3.67403e+07	3.79524e+07	3.34734e+07	3.83175e+07	3.33506e+07	3.96606e+07	3.57667e+07	3.51803e+07	4.66427e+07	3.89924e+07	4.71577e+07	3.90294e+07	3.55202e+07	3.63153e+07
Com_662_neg	PC (16:0/16:1)	--	C40 H78 N O8 P	777.553	10.228	--	--	--	LMGP01010566	--	--	--	Glycerophospholipids [GP]	Glycerophosphocholines [GP01]	Diacylglycerophosphocholines [GP0101]	No results	Invalid mass	No results	776.546	9.97551e+06	7.39814e+06	6.56012e+06	4.2276e+06	1.2346e+07	7.07077e+06	1.72538e+07	6.72576e+06	5.30606e+06	1.27365e+07	1.33112e+07	8.45693e+06	1.22574e+07	1.32574e+07	1.19795e+07	1.00999e+07	1.28766e+07	1.17942e+07	1.13662e+07	1.60104e+07	3.9563e+06	1.05571e+07	1.07529e+07	7.93183e+06	8.02369e+06	9.11782e+06	7.22483e+06	1.49933e+07	1.94151e+07	1.71058e+07
Com_101_neg	Azelaic acid	Azelaic acid; Nonanedioic acid; 1,7-Heptanedicarboxylic acid	C9 H16 O4	188.104	5.817	cpd:C08261	--	HMDB0000784	LMFA01170054	Lipids and lipid-like molecules	Fatty Acyls	Fatty acids and conjugates	Fatty Acyls [FA]	Fatty Acids and Conjugates [FA01]	Dicarboxylic acids [FA0117]	No results	No results	Full match	187.097	1.13629e+08	8.39859e+07	1.27922e+08	1.0655e+08	1.00857e+08	1.43997e+08	7.80142e+07	1.42901e+08	1.34429e+08	1.36729e+08	9.36411e+07	8.21204e+07	1.08632e+08	1.23683e+08	8.59855e+07	8.89788e+07	2.10346e+08	8.30008e+07	8.55399e+07	1.07501e+08	1.2974e+08	1.11301e+08	1.89985e+08	1.47363e+08	1.15949e+08	1.51317e+08	9.054e+07	1.22984e+08	1.13572e+08	1.12967e+08
Com_33_neg	3-Oxo-7alpha,12alpha-hydroxy-5beta-cholanoic acid	--	C24 H38 O5	406.272	6.624	--	--	--	--	--	--	--	--	--	--	No results	No results	Full match	405.265	5.84079e+07	7.08035e+07	5.67448e+07	1.28e+08	2.35046e+07	4.54621e+07	8.11561e+07	7.99857e+07	5.68431e+07	8.39705e+07	9.24424e+07	5.51832e+08	8.73558e+07	1.04522e+08	5.30106e+07	7.4176e+06	4.21687e+07	4.55042e+08	1.10821e+08	2.21707e+08	6.29443e+07	2.62413e+08	3.01482e+08	3.49038e+07	1.12589e+08	1.00105e+08	3.76504e+07	1.17862e+08	1.19826e+08	1.17562e+08
Com_3538_neg	13(S)-HOTrE	13(S)-HOT; (9Z,11E,15Z)-(13S)-Hydroxyoctadeca-9,11,15-trienoate; (9Z,11E,15Z)-(13S)-13-Hydroxyoctadeca-9,11,15-trienoic acid; (9Z,11E,13S,15Z)-13-Hydroxyoctadeca-9,11,15-trienoic acid; 13(S)-HOTrE	C18 H30 O3	294.22	8.653	cpd:C16316	map00592 alpha-Linolenic acid metabolism	--	--	--	--	--	--	--	--	Full match	No results	Full match	293.212	1.0642e+06	1.05502e+06	1.15735e+06	683196	864802	765658	810343	1.43425e+06	1.24003e+06	894763	1.22728e+06	1.49607e+06	873730	1.25304e+06	1.3428e+06	1.17867e+06	1.19133e+06	1.94842e+06	1.08998e+06	655568	1.13268e+06	1.30687e+06	965377	1.40024e+06	1.01952e+06	854308	929210	1.13157e+06	800998	1.09805e+06
Com_199_neg	Allantoin	Allantoin; 5-Ureidohydantoin; Glyoxyldiureide	C4 H6 N4 O3	158.044	1.38	cpd:C01551	--	HMDB0000462	--	Organoheterocyclic compounds	Azoles	Imidazoles	--	--	--	No results	Full match	Full match	157.036	7.65481e+07	5.2487e+07	6.3147e+07	6.22644e+07	6.76136e+07	7.57468e+07	7.7936e+07	7.14529e+07	7.65788e+07	6.82417e+07	6.798e+07	4.79634e+07	7.58365e+07	7.74912e+07	7.75402e+07	7.14376e+07	5.63957e+07	5.22991e+07	6.04985e+07	7.35638e+07	6.26623e+07	7.27269e+07	8.37241e+07	8.68894e+07	8.36761e+07	8.11298e+07	6.46376e+07	5.05415e+07	6.47913e+07	7.32258e+07
Com_230_neg	N-Acetylvaline	--	C7 H13 N O3	159.089	5.287	--	--	HMDB0011757	--	Organic acids and derivatives	Carboxylic acids and derivatives	Amino acids, peptides, and analogues	--	--	--	No results	No results	Full match	158.082	5.34825e+07	3.78206e+07	4.99251e+07	2.99534e+07	6.00131e+07	5.12355e+07	3.57096e+07	5.72387e+07	4.0189e+07	3.14263e+07	2.82826e+07	3.23321e+07	3.04579e+07	2.41376e+07	2.53512e+07	3.42501e+07	4.92009e+07	3.3215e+07	5.66748e+07	2.79864e+07	4.58507e+07	4.78136e+07	5.40161e+07	6.72559e+07	3.61072e+07	3.88441e+07	7.6589e+07	4.31004e+07	3.98863e+07	4.1983e+07
Com_372_neg	PC (17:1/18:2)	--	C43 H80 N O8 P	815.568	10.139	--	--	--	--	--	--	--	--	--	--	No results	Invalid mass	No results	814.559	1.716e+07	1.22237e+07	2.1011e+07	2.43405e+07	2.00303e+07	2.17764e+07	1.57086e+07	1.26179e+07	1.03823e+07	1.569e+07	1.27951e+07	1.46818e+07	2.68633e+07	1.38612e+07	3.9173e+07	2.06762e+07	2.75623e+07	5.95796e+06	3.70571e+07	4.1703e+07	1.49385e+07	2.27966e+07	2.08046e+07	3.68037e+07	2.53915e+07	1.70259e+07	1.7374e+07	2.80623e+07	2.64172e+07	3.2723e+07
Com_683_neg	Tetradecanedioic acid	--	C14 H26 O4	258.183	7.119	--	--	HMDB0000872	LMFA01170018	Lipids and lipid-like molecules	Fatty Acyls	Fatty acids and conjugates	Fatty Acyls [FA]	Fatty Acids and Conjugates [FA01]	Dicarboxylic acids [FA0117]	No results	Full match	Full match	257.176	3.2875e+06	6.87649e+06	3.10766e+06	2.16678e+06	2.24817e+06	2.02232e+06	1.93502e+06	3.45372e+06	1.71683e+06	2.08803e+06	2.39639e+06	5.97745e+06	2.50503e+06	2.85968e+06	1.71766e+06	1.69431e+06	3.46596e+06	2.01997e+07	1.72985e+06	3.54324e+06	2.80206e+06	2.74463e+06	3.88566e+06	3.47231e+06	2.17321e+06	3.08658e+06	2.02594e+06	3.34379e+06	2.95414e+06	3.20004e+06
Com_768_neg	13-Hpotre(R)	--	C18 H30 O4	310.215	7.882	--	--	--	--	--	--	--	--	--	--	No results	No results	Full match	309.207	7.15545e+06	1.25622e+07	7.37331e+06	7.35439e+06	5.96573e+06	5.46959e+06	4.96923e+06	7.26204e+06	4.81845e+06	5.39154e+06	6.19737e+06	6.63595e+06	5.57527e+06	9.00514e+06	7.18202e+06	6.35746e+06	6.20108e+06	8.41309e+06	4.44743e+06	7.79435e+06	6.96282e+06	7.3819e+06	8.12091e+06	9.6894e+06	8.0765e+06	7.1264e+06	7.00327e+06	6.81522e+06	7.21361e+06	7.92734e+06
Com_1011_neg	N-Acetylornithine	N-Acetylornithine; N2-Acetyl-L-ornithine	C7 H14 N2 O3	174.1	1.386	cpd:C00437	map00220 Arginine biosynthesis;map01100 Metabolic pathways;map01210 2-Oxocarboxylic acid metabolism;map01230 Biosynthesis of amino acids	HMDB0240589	--	Organic acids and derivatives	Carboxylic acids and derivatives	Amino acids, peptides, and analogues	--	--	--	No results	Full match	Full match	173.093	1.13335e+07	5.06859e+06	7.14622e+06	4.45205e+06	7.0712e+06	5.78561e+06	8.74739e+06	6.59783e+06	3.38948e+06	5.56386e+06	5.36606e+06	4.36185e+06	5.64244e+06	5.49754e+06	5.90544e+06	9.78918e+06	8.79953e+06	5.09286e+06	4.62092e+06	3.73379e+06	5.32205e+06	4.08227e+06	5.2862e+06	9.48053e+06	5.39467e+06	6.76438e+06	5.44403e+06	5.35935e+06	6.02885e+06	5.83218e+06
Com_440_neg	Acetylcarnitine	--	C9 H17 N O4	203.116	5.677	--	--	HMDB0240773	LMFA07070060	Lipids and lipid-like molecules	Fatty Acyls	Fatty acid esters	Fatty Acyls [FA]	Fatty esters [FA07]	Fatty acyl carnitines [FA0707]	No results	No results	Full match	184.098	2.96714e+07	1.73173e+07	2.82358e+07	1.62583e+07	1.99457e+07	1.26102e+07	2.70701e+07	1.92463e+07	1.64646e+07	1.86057e+07	2.35287e+07	1.84483e+07	2.7403e+07	3.67397e+07	2.48026e+07	1.95926e+07	1.33127e+07	3.37514e+07	1.15881e+07	1.69123e+07	1.59209e+07	1.13325e+07	2.07656e+07	1.93834e+07	2.81101e+07	2.23268e+07	2.83804e+07	2.32281e+07	2.0771e+07	2.10814e+07
Com_1231_neg	7-Hydroxy-3,4-dihydrocarbostyril	--	C9 H9 N O2	163.063	5.446	--	--	--	--	--	--	--	--	--	--	No results	No results	Full match	162.056	7.87948e+06	5.60115e+06	6.57777e+06	5.55964e+06	7.92374e+06	6.35267e+06	5.71378e+06	5.29967e+06	5.61191e+06	3.72956e+06	3.42429e+06	3.54421e+06	6.71503e+06	4.0443e+06	3.6115e+06	6.06784e+06	5.58303e+06	5.96775e+06	6.94793e+06	5.81878e+06	6.78256e+06	4.8952e+06	8.31875e+06	6.13129e+06	4.7442e+06	7.6524e+06	6.17519e+06	6.16598e+06	5.8136e+06	5.66211e+06
Com_1635_neg	Methyltestosterone	Methyltestosterone	C20 H30 O2	302.225	9.594	cpd:C07198	--	HMDB0015655	--	Lipids and lipid-like molecules	Steroids and steroid derivatives	Androstane steroids	--	--	--	No results	No results	Full match	301.217	4.87877e+06	4.43403e+06	4.30856e+06	2.74042e+06	2.29697e+06	3.53396e+06	3.41172e+06	3.06332e+06	3.08432e+06	2.78284e+06	3.75877e+06	3.06353e+06	2.92089e+06	4.62498e+06	3.44808e+06	3.59771e+06	3.63587e+06	6.23125e+06	3.56646e+06	2.45237e+06	2.72353e+06	3.13951e+06	2.33697e+06	3.69178e+06	3.31819e+06	3.25253e+06	3.56157e+06	3.78874e+06	3.2956e+06	3.31699e+06
Com_2503_neg	Gly-Phe	--	C11 H14 N2 O3	222.1	5.162	--	--	HMDB0028848	--	Organic acids and derivatives	Carboxylic acids and derivatives	Amino acids, peptides, and analogues	--	--	--	No results	No results	Full match	221.093	917147	611084	754176	982475	560714	892259	598724	676594	872541	1.1219e+06	1.22918e+06	553114	727730	1.48259e+06	1.00463e+06	1.05453e+06	951629	777755	3.35075e+06	3.15968e+06	2.76399e+06	2.19228e+06	2.42141e+06	1.93149e+06	2.50794e+06	2.10952e+06	2.77548e+06	1.44448e+06	1.57582e+06	1.48573e+06
Com_2693_neg	Lysope 18:1	--	C23 H46 N O7 P	479.301	8.865	--	--	--	--	--	--	--	--	--	--	No results	No results	Full match	478.294	2.26669e+06	1.80165e+06	1.86311e+06	1.93507e+06	1.57438e+06	2.56788e+06	2.73462e+06	1.65404e+06	1.89137e+06	1.65604e+06	2.71931e+06	1.03552e+06	2.27339e+06	1.91867e+06	2.64984e+06	2.33035e+06	2.79095e+06	2.11704e+06	1.62461e+06	1.96894e+06	1.46741e+06	2.24165e+06	1.95754e+06	2.71427e+06	3.13487e+06	2.62739e+06	1.74462e+06	1.59572e+06	2.14875e+06	1.98989e+06
Com_1288_neg	13,14-dihydro-15-keto Prostaglandin A2	--	C20 H30 O4	334.215	7.025	--	--	--	--	--	--	--	--	--	--	Full match	No results	Full match	333.207	3.71377e+06	2.36467e+06	4.36299e+06	4.95252e+06	2.04986e+06	2.7806e+06	3.73208e+06	3.04426e+06	2.74663e+06	2.27026e+06	3.18002e+06	4.86072e+06	6.61577e+06	4.36558e+06	2.15638e+06	3.70819e+06	5.19835e+06	2.89549e+06	6.12741e+06	4.53478e+06	3.34525e+06	8.21822e+06	4.4193e+06	2.87064e+06	5.25964e+06	6.21381e+06	2.74943e+06	3.82044e+06	3.55065e+06	3.76869e+06
Com_2933_neg	1-Palmitoyl-Sn-Glycero-3-Phosphocholine	--	C24 H50 N O7 P	495.333	9.953	--	--	HMDB0010382	--	Lipids and lipid-like molecules	Glycerophospholipids	Glycerophosphocholines	--	--	--	No results	No results	Full match	494.326	2.37503e+06	1.27772e+06	2.04567e+06	1.85671e+06	2.08961e+06	2.59609e+06	1.66362e+06	2.16478e+06	2.67329e+06	2.45343e+06	1.89951e+06	1.12733e+06	1.63068e+06	1.5941e+06	2.38259e+06	1.37533e+06	1.80693e+06	1.22785e+06	1.71066e+06	1.95842e+06	1.59726e+06	2.04008e+06	1.49498e+06	1.55722e+06	2.63691e+06	1.92652e+06	1.23514e+06	2.33395e+06	1.83995e+06	1.85483e+06
Com_1488_neg	DL-m-Tyrosine	--	C9 H11 N O3	181.074	5.45	--	--	--	--	--	--	--	--	--	--	No results	No results	Full match	180.066	5.60484e+06	3.32695e+06	4.66963e+06	3.07011e+06	5.77798e+06	1.93746e+06	4.07428e+06	1.78144e+06	3.81779e+06	1.29733e+06	2.54252e+06	2.7401e+06	4.69664e+06	2.56531e+06	1.39358e+06	4.42721e+06	3.66452e+06	4.54536e+06	6.1372e+06	4.36839e+06	5.38067e+06	3.99682e+06	6.58699e+06	3.77055e+06	3.76023e+06	6.21698e+06	5.02782e+06	4.04474e+06	3.85852e+06	4.26343e+06
Com_682_neg	Docosahexaenoic Acid	(4Z,7Z,10Z,13Z,16Z,19Z)-Docosahexaenoic acid; 4,7,10,13,16,19-Docosahexaenoic acid; Docosahexaenoic acid; Docosahexaenoate	C22 H32 O2	328.24	10	cpd:C06429	map01040 Biosynthesis of unsaturated fatty acids	HMDB0002183	LMFA01031176	Lipids and lipid-like molecules	Fatty Acyls	Fatty acids and conjugates	Fatty Acyls [FA]	Fatty Acids and Conjugates [FA01]	Unsaturated fatty acids [FA0103]	Full match	Not the top hit	No results	327.233	1.90884e+07	1.47193e+07	1.68059e+07	8.75894e+06	3.78211e+06	6.06047e+06	6.88381e+06	9.65694e+06	8.70967e+06	6.88038e+06	1.41826e+07	1.64294e+07	1.0498e+07	1.55161e+07	9.35668e+06	1.08955e+07	9.36438e+06	1.41889e+07	1.34818e+07	5.93628e+06	1.055e+07	8.9188e+06	9.08191e+06	1.27742e+07	9.77589e+06	7.46549e+06	1.07466e+07	1.27165e+07	9.84302e+06	1.00846e+07
Com_2169_neg	Mag (18:1)	--	C21 H40 O4	356.293	10.005	--	--	--	--	--	--	--	--	--	--	No results	No results	Full match	355.285	2.54819e+06	1.83429e+06	2.25218e+06	2.51459e+06	2.19181e+06	1.99043e+06	2.46475e+06	1.92774e+06	2.13509e+06	2.89687e+06	2.97547e+06	1.57504e+06	2.21569e+06	2.22027e+06	1.8674e+06	1.74317e+06	2.38258e+06	4.19645e+06	1.4724e+06	3.00306e+06	2.34e+06	2.28266e+06	2.65656e+06	3.2794e+06	2.61679e+06	3.25449e+06	2.0026e+06	2.843e+06	2.28528e+06	2.28788e+06
Com_4414_neg	N-Formylkynurenine	L-Formylkynurenine; N-Formyl-L-kynurenine; N-Formylkynurenine	C11 H12 N2 O4	236.08	5.256	cpd:C02700	map00380 Tryptophan metabolism;map01100 Metabolic pathways	HMDB0060485	--	Organic oxygen compounds	Organooxygen compounds	Carbonyl compounds	--	--	--	No results	No results	Full match	235.072	1.18919e+06	822415	962422	789948	867633	862632	779734	596008	1.07935e+06	859612	479423	403404	591021	583214	388217	777819	1.07172e+06	332786	589673	341649	850132	428581	988615	1.27052e+06	953152	789339	609744	773045	632380	728206
Com_4768_neg	LysoPE 18:2	--	C23 H44 N O7 P	477.286	8.598	--	--	--	--	--	--	--	--	--	--	No results	No results	Full match	476.278	472026	515052	489154	502080	743903	466153	435784	516190	847933	646486	577608	539615	551103	543333	856799	925248	636483	544426	428576	466238	773337	591787	732813	975721	917233	850459	1.0584e+06	429702	770582	919001
Com_1691_neg	D-Xylonic Acid	--	C5 H10 O6	166.047	1.367	--	--	HMDB0059750	--	Organic oxygen compounds	Organooxygen compounds	Carbohydrates and carbohydrate conjugates	--	--	--	No results	No results	Full match	165.04	3.04805e+06	3.26627e+06	4.01327e+06	2.57459e+06	4.06331e+06	2.87423e+06	3.60243e+06	4.40621e+06	2.92255e+06	3.53926e+06	3.76568e+06	2.41405e+06	5.36382e+06	5.21705e+06	4.97342e+06	3.34588e+06	3.25033e+06	2.95565e+06	3.70568e+06	3.74657e+06	3.25921e+06	2.38009e+06	3.06442e+06	3.10697e+06	3.50569e+06	4.12592e+06	3.35212e+06	3.58778e+06	5.35585e+06	5.31602e+06
[truncated: 1 more columns]

## Sheet: POS
ID	Name	Other_name(Kegg_name)	Formula	Molecular Weight	RT [min]	Kegg_ID	KEGG_pathway	HMDB_ID	Lipidmaps_ID	SuperClass(HMDB)	Class(HMDB)	SubClass(HMDB)	CATEGORY(Lipidmaps)	MAIN_CLASS(Lipidmaps)	SUB_CLASS(Lipidmaps)	mzCloud_Results	mzVault_Results	MassList_Results	m/z	pos_A_1	pos_A_2	pos_A_3	pos_A_4	pos_A_5	pos_A_6	pos_A_7	pos_A_8	pos_A_9	pos_B_1	pos_B_2	pos_B_3	pos_B_4	pos_B_5	pos_B_6	pos_B_7	pos_B_8	pos_B_9	pos_C_1	pos_C_2	pos_C_3	pos_C_4	pos_C_5	pos_C_6	pos_C_7	pos_C_8	pos_C_9	pos_QC1	pos_QC2	pos_QC3
Com_68_pos	Indole-3-acrylic acid	--	C11 H9 N O2	187.063	5.102	--	--	HMDB0000734	--	Organoheterocyclic compounds	Indoles and derivatives	Indoles	--	--	--	Full match	Full match	Full match	188.07	2.13398e+09	2.15453e+09	2.0241e+09	2.53257e+09	2.62114e+09	2.68322e+09	2.74379e+09	2.22311e+09	2.51869e+09	2.61624e+09	2.48807e+09	2.4939e+09	2.61874e+09	2.78571e+09	3.17444e+09	2.81967e+09	2.47924e+09	1.72928e+09	2.85162e+09	2.77026e+09	2.53578e+09	2.6964e+09	2.90753e+09	2.64971e+09	2.80246e+09	2.98886e+09	2.45972e+09	2.03308e+09	2.38943e+09	2.65423e+09
Com_117_pos	Oleamide	Oleamide; Oleyl amide; (Z)-9-Octadecenamide	C18 H35 N O	281.272	9.671	cpd:C19670	--	HMDB0002117	LMFA08010004	Lipids and lipid-like molecules	Fatty Acyls	Fatty amides	Fatty Acyls [FA]	Fatty amides [FA08]	Primary amides [FA0801]	Full match	Full match	No results	282.279	6.82945e+08	4.95528e+08	1.61822e+09	5.29445e+08	2.60826e+08	1.18638e+09	2.22836e+08	1.86797e+08	1.31824e+08	2.5066e+08	1.06579e+08	6.67531e+08	2.12452e+08	1.64496e+08	6.66072e+07	2.32568e+09	2.13755e+08	6.11835e+08	8.77298e+08	1.01425e+08	1.65945e+09	1.09433e+08	7.09622e+08	2.6451e+08	1.23225e+08	3.12236e+08	1.55403e+08	5.24817e+08	4.1824e+08	4.87839e+08
Com_293_pos	DL-Dipalmitoylphosphatidylcholine	--	C40 H80 N O8 P	733.563	10.394	--	--	--	--	--	--	--	--	--	--	Full match	Full match	Full match	734.57	4.50823e+08	4.08484e+08	4.87531e+08	3.5337e+08	2.26115e+08	2.37351e+08	3.96714e+08	3.18342e+08	2.64471e+08	5.05639e+08	4.12354e+08	5.17311e+08	3.96042e+08	3.86742e+08	5.93871e+08	3.75193e+08	2.99509e+08	8.32404e+08	3.37234e+08	4.59972e+08	8.98797e+07	3.27885e+08	3.72134e+08	2.51023e+08	3.7351e+08	3.11096e+08	3.2607e+08	3.30777e+08	5.02185e+08	3.26169e+08
Com_330_pos	Palmitoyl sphingomyelin	--	C39 H79 N2 O6 P	702.567	9.607	--	--	HMDB0010169	--	Lipids and lipid-like molecules	Sphingolipids	Phosphosphingolipids	--	--	--	Full match	Full match	No results	703.575	3.83867e+08	3.53795e+08	4.09457e+08	3.05236e+08	5.12471e+08	3.97741e+08	4.22444e+08	2.44231e+08	5.7907e+08	7.01889e+08	3.23355e+08	4.15113e+08	5.366e+08	4.59487e+08	4.28052e+08	5.29655e+08	4.58686e+08	3.5917e+08	6.43122e+08	3.60912e+08	5.93853e+08	3.54292e+08	2.88713e+08	4.54385e+08	4.68889e+08	2.51603e+08	7.12633e+08	3.76436e+08	3.69156e+08	3.31492e+08
Com_501_pos	Indole	Indole; 2,3-Benzopyrrole	C8 H7 N	117.058	5.104	cpd:C00463	map00380 Tryptophan metabolism;map00400 Phenylalanine, tyrosine and tryptophan biosynthesis;map01100 Metabolic pathways;map04974 Protein digestion and absorption	HMDB0000738	--	Organoheterocyclic compounds	Indoles and derivatives	Indoles	--	--	--	Full match	Full match	No results	118.065	2.71988e+08	2.82867e+08	2.60259e+08	3.14834e+08	3.25951e+08	3.4429e+08	3.38145e+08	2.89242e+08	3.13048e+08	3.30039e+08	3.24289e+08	3.28612e+08	3.41843e+08	3.76524e+08	3.99586e+08	3.63629e+08	3.36207e+08	7.12557e+07	3.78265e+08	3.54872e+08	3.31551e+08	3.45175e+08	3.84858e+08	3.42801e+08	3.70861e+08	3.90045e+08	3.1917e+08	2.66533e+08	2.94543e+08	3.40857e+08
Com_599_pos	Choline	Choline; Bilineurine	C5 H13 N O	103.1	1.248	cpd:C00114	map00260 Glycine, serine and threonine metabolism;map00564 Glycerophospholipid metabolism;map01100 Metabolic pathways;map02010 ABC transporters;map04725 Cholinergic synapse;map04976 Bile secretion;map05231 Choline metabolism in cancer	HMDB0000097	--	Organic nitrogen compounds	Organonitrogen compounds	Quaternary ammonium salts	--	--	--	Full match	Full match	No results	104.107	1.9157e+08	2.4982e+08	1.81545e+08	2.5431e+08	1.97423e+08	2.12948e+08	2.52658e+08	1.57826e+08	1.71849e+08	1.18798e+08	1.20464e+08	1.77631e+08	1.23001e+08	1.8635e+08	2.13838e+08	1.57918e+08	1.88379e+08	1.79424e+08	1.7488e+08	1.74844e+08	1.44414e+08	2.02966e+08	2.06903e+08	1.7707e+08	2.11137e+08	1.76723e+08	1.87529e+08	1.71706e+08	1.89208e+08	1.97688e+08
Com_600_pos	Creatinine	Creatinine; 1-Methylglycocyamidine	C4 H7 N3 O	113.059	1.286	cpd:C00791	map00330 Arginine and proline metabolism;map01100 Metabolic pathways	HMDB0000562	--	Organic acids and derivatives	Carboxylic acids and derivatives	Amino acids, peptides, and analogues	--	--	--	Full match	Full match	Full match	114.066	2.11e+08	1.82378e+08	1.91365e+08	2.39371e+08	2.23335e+08	2.17537e+08	2.44544e+08	2.01095e+08	2.18479e+08	2.121e+08	2.39375e+08	1.99091e+08	2.57838e+08	2.16093e+08	2.2827e+08	2.59423e+08	1.85538e+08	1.946e+08	1.9866e+08	2.24402e+08	2.29272e+08	2.03618e+08	2.25391e+08	2.21933e+08	2.19388e+08	2.79934e+08	2.95258e+08	1.68514e+08	2.07896e+08	1.37891e+08
Com_687_pos	Nicotinamide	Nicotinamide; Nicotinic acid amide; Niacinamide; Vitamin PP	C6 H6 N2 O	122.048	1.833	cpd:C00153	map00760 Nicotinate and nicotinamide metabolism;map01100 Metabolic pathways;map04977 Vitamin digestion and absorption	HMDB0001406	--	Organoheterocyclic compounds	Pyridines and derivatives	Pyridinecarboxylic acids and derivatives	--	--	--	Full match	Full match	Full match	123.056	4.17881e+07	3.92821e+07	3.08161e+07	4.54793e+07	5.63396e+07	3.77595e+07	5.1151e+07	2.19426e+07	5.17127e+07	3.82561e+07	2.27767e+08	4.06278e+07	1.71852e+08	3.06424e+07	4.58835e+07	1.95735e+07	3.6315e+07	3.01256e+07	3.56606e+07	1.48802e+08	3.9483e+07	3.30724e+07	5.53454e+07	5.31361e+07	5.9967e+07	4.74593e+07	2.20725e+07	6.76444e+07	5.23185e+07	5.92551e+07
Com_786_pos	L(-)-Carnitine	--	C7 H15 N O3	161.105	1.257	--	--	--	--	--	--	--	--	--	--	Full match	Full match	Full match	162.113	1.00389e+08	9.55674e+07	7.17086e+07	9.04354e+07	9.71241e+07	8.41362e+07	9.8288e+07	9.10447e+07	1.6023e+08	1.24539e+08	1.05767e+08	1.56937e+08	1.38316e+08	8.69832e+07	2.03063e+08	1.15737e+08	1.36715e+08	8.93563e+07	1.6577e+08	1.6077e+08	1.18647e+08	1.27408e+08	1.39709e+08	1.37322e+08	1.72028e+08	1.26998e+08	1.2605e+08	1.16398e+08	1.24957e+08	1.28298e+08
Com_868_pos	Decanoylcarnitine	--	C17 H33 N O4	315.241	5.909	--	--	HMDB0000651	LMFA07070059	Lipids and lipid-like molecules	Fatty Acyls	Fatty acid esters	Fatty Acyls [FA]	Fatty esters [FA07]	Fatty acyl carnitines [FA0707]	Full match	Full match	No results	316.249	6.74564e+06	2.92373e+06	6.83355e+06	3.13835e+06	2.35544e+06	1.54418e+06	5.26187e+06	4.63409e+06	1.9096e+06	3.05781e+06	3.81093e+06	6.47367e+06	5.7538e+06	1.52701e+08	6.80778e+06	3.62234e+06	3.38864e+06	5.66146e+06	1.79265e+06	3.53469e+06	2.35875e+06	2.44273e+06	2.74476e+06	3.30943e+06	2.20041e+06	2.64613e+06	5.12732e+06	8.96047e+06	7.72512e+06	8.34534e+06
Com_1134_pos	L-(-)-Methionine	--	C5 H11 N O2 S	149.052	1.971	--	--	HMDB0000696	--	Organic acids and derivatives	Carboxylic acids and derivatives	Amino acids, peptides, and analogues	--	--	--	Full match	Full match	Full match	150.059	4.58905e+07	4.67677e+07	3.89212e+07	5.55468e+07	4.98869e+07	7.79193e+07	4.09026e+07	5.18557e+07	5.30222e+07	5.89347e+07	3.965e+07	5.70872e+07	6.31855e+07	8.66884e+07	4.84906e+07	4.61214e+07	5.02973e+07	5.75354e+07	4.08328e+07	8.21735e+07	3.8068e+07	3.68642e+07	1.00342e+08	7.91191e+07	6.61858e+07	7.36952e+07	2.90457e+07	6.29964e+07	6.83316e+07	6.4998e+07
Com_1311_pos	N-Benzylformamide	N-Benzylformamide	C8 H9 N O	135.069	2.336	cpd:C15561	--	HMDB0304423	--	Benzenoids	Benzene and substituted derivatives	-	--	--	--	Full match	Full match	No results	136.076	2.87799e+07	3.93291e+07	3.45285e+07	2.85478e+07	5.23806e+07	5.15419e+07	4.41176e+07	4.02973e+07	5.60123e+07	5.21144e+07	2.7841e+07	5.6569e+07	5.31672e+07	3.113e+07	4.4468e+07	4.71589e+07	4.36368e+07	3.6686e+07	5.36331e+07	8.09245e+07	4.6242e+07	5.35807e+07	6.98577e+07	6.01139e+07	6.63988e+07	8.39916e+07	4.4294e+07	3.37119e+07	4.79509e+07	5.8425e+07
Com_1339_pos	D-(+)-Proline	--	C5 H9 N O2	115.064	1.32	--	--	--	--	--	--	--	--	--	--	Full match	Full match	Full match	116.071	5.95935e+07	5.68264e+07	5.71264e+07	6.3676e+07	5.75968e+07	6.9337e+07	5.88832e+07	6.43945e+07	5.12554e+07	6.12462e+07	4.93735e+07	5.45855e+07	7.10845e+07	5.96317e+07	6.92696e+07	6.72866e+07	6.29087e+07	4.91519e+07	5.73656e+07	7.87703e+07	5.62178e+07	5.26158e+07	8.0237e+07	5.88153e+07	5.80663e+07	6.41045e+07	4.47059e+07	5.93785e+07	6.02766e+07	6.76665e+07
Com_1543_pos	DL-Lysine	--	C6 H14 N2 O2	146.106	1.091	--	--	--	--	--	--	--	--	--	--	Full match	Full match	Full match	147.113	4.83487e+07	3.56606e+07	4.50069e+07	4.13516e+07	4.18112e+07	3.72835e+07	2.75653e+07	2.52712e+07	3.88438e+07	4.67809e+07	2.49441e+07	4.4009e+07	4.00088e+07	4.15263e+07	5.24193e+07	2.79288e+07	5.43178e+07	2.31858e+07	2.91132e+07	3.36657e+07	3.12453e+07	2.26538e+07	6.59811e+07	3.1935e+07	4.06538e+07	2.49827e+07	2.0584e+07	3.85174e+07	4.63456e+07	3.02109e+07
Com_1560_pos	Pipecolic acid	L-Pipecolate; Pipecolinic acid; Pipecolic acid; 2-Piperidinecarboxylic acid; (S)-Piperidine-2-carboxylic acid	C6 H11 N O2	129.079	1.093	cpd:C00408	map00310 Lysine degradation;map01100 Metabolic pathways	HMDB0000070	--	Organic acids and derivatives	Carboxylic acids and derivatives	Amino acids, peptides, and analogues	--	--	--	Full match	Full match	Full match	130.087	4.78252e+07	3.51483e+07	4.45241e+07	4.08885e+07	4.19883e+07	3.99594e+07	2.76923e+07	3.34214e+07	3.89489e+07	4.6263e+07	2.51336e+07	4.33733e+07	3.93944e+07	4.09561e+07	5.14658e+07	2.81196e+07	5.36563e+07	3.01496e+07	2.84559e+07	3.30167e+07	2.3818e+07	1.80585e+07	6.52859e+07	3.13012e+07	4.08439e+07	2.48025e+07	2.06741e+07	3.80609e+07	4.6496e+07	2.96103e+07
Com_1660_pos	Cuminaldehyde	4-Isopropylbenzaldehyde; p-Cumic aldehyde; Cuminaldehyde	C10 H12 O	148.089	6.755	cpd:C06577	--	HMDB0002214	--	Lipids and lipid-like molecules	Prenol lipids	Monoterpenoids	--	--	--	Full match	Full match	No results	149.096	1.25213e+07	1.07511e+07	9.40136e+06	3.21249e+06	1.17629e+07	1.04099e+07	2.96043e+06	9.09649e+06	1.10372e+07	1.09825e+07	1.14357e+07	1.30914e+07	4.90158e+06	1.30844e+07	1.22595e+07	7.73421e+06	9.67018e+06	1.38929e+07	8.24381e+06	2.46922e+07	1.21383e+07	2.13319e+06	7.52098e+06	9.61053e+06	6.75783e+06	6.07154e+07	9.57765e+06	9.53635e+06	1.01048e+07	6.66074e+06
Com_1737_pos	Isophorone	Isophorone; 1,1,3-Trimethyl-3-cyclohexene-5-one	C9 H14 O	138.105	6.001	cpd:C14743	--	HMDB0031195	--	Organic oxygen compounds	Organooxygen compounds	Carbonyl compounds	--	--	--	Full match	Full match	Full match	139.112	7.99717e+06	1.17558e+07	6.49407e+06	8.96241e+06	5.68554e+06	4.93767e+06	3.13144e+06	3.6942e+06	2.98209e+06	3.19937e+07	5.35452e+07	1.40155e+07	6.51242e+06	8.94991e+06	3.02377e+06	3.37849e+06	3.62972e+06	3.53006e+06	7.72351e+06	1.51935e+07	1.04063e+07	9.66554e+06	9.62958e+06	3.81791e+06	3.69213e+06	3.38394e+06	2.92029e+06	1.01918e+07	7.0371e+06	8.00881e+06
Com_1982_pos	Palmitoylcarnitine	--	C23 H45 N O4	399.335	7.102	--	--	HMDB0000222	LMFA07070004	Lipids and lipid-like molecules	Fatty Acyls	Fatty acid esters	Fatty Acyls [FA]	Fatty esters [FA07]	Fatty acyl carnitines [FA0707]	Full match	Full match	Full match	400.342	1.30963e+07	1.334e+07	1.28028e+07	1.13445e+07	1.00191e+07	8.35148e+06	1.40619e+07	1.18266e+07	1.04877e+07	1.25459e+07	1.42697e+07	2.62417e+07	1.40912e+07	4.41078e+07	2.03494e+07	1.18785e+07	1.52859e+07	2.96676e+07	1.00832e+07	1.34592e+07	1.33276e+07	1.43901e+07	1.38376e+07	1.1191e+07	1.27125e+07	1.12544e+07	1.46667e+07	1.42003e+07	1.26257e+07	1.49945e+07
Com_2057_pos	D-Erythro-sphingosine 1-phosphate	--	C18 H38 N O5 P	379.249	8.443	--	--	HMDB0000277	--	Lipids and lipid-like molecules	Sphingolipids	Phosphosphingolipids	--	--	--	Full match	Full match	No results	380.256	3.38989e+07	2.62973e+07	3.17336e+07	3.24112e+07	3.0056e+07	1.9909e+07	3.10115e+07	3.97869e+07	4.34493e+07	3.14767e+07	3.63057e+07	2.54847e+07	2.70508e+07	3.7643e+07	3.34347e+07	2.8614e+07	3.49076e+07	2.89972e+07	2.8395e+07	3.52926e+07	2.81205e+07	2.94504e+07	3.0216e+07	3.64346e+07	4.20883e+07	3.59841e+07	3.22141e+07	2.75219e+07	2.90965e+07	3.13219e+07
Com_2237_pos	Valine	Valine	C5 H11 N O2	117.079	2.205	cpd:C16436	--	HMDB0000883	--	Organic acids and derivatives	Carboxylic acids and derivatives	Amino acids, peptides, and analogues	--	--	--	Full match	Full match	Full match	118.086	9.52121e+06	3.2789e+07	9.73283e+06	7.85428e+06	1.39479e+07	1.58404e+07	1.59144e+07	1.88846e+07	1.6385e+07	1.48303e+07	1.25057e+07	1.41785e+07	1.5405e+07	1.29008e+07	1.50974e+07	1.43248e+07	1.65135e+07	1.5376e+07	1.27029e+07	1.42796e+07	1.29894e+07	1.3367e+07	1.29577e+07	1.45431e+07	1.54367e+07	1.52933e+07	1.37446e+07	9.47483e+06	1.50846e+07	1.56294e+07
Com_2291_pos	Indole-3-lactic acid	--	C11 H11 N O3	205.074	5.537	--	--	HMDB0000671	--	Organoheterocyclic compounds	Indoles and derivatives	Indolyl carboxylic acids and derivatives	--	--	--	Full match	Full match	Full match	206.082	9.45667e+06	1.64579e+07	8.8739e+06	2.06524e+07	2.77735e+07	3.00553e+07	3.5337e+07	1.3108e+07	1.71371e+07	1.5105e+07	2.21829e+07	9.10758e+06	6.35451e+06	1.27449e+07	2.25878e+07	1.79464e+07	9.72215e+06	8.0728e+06	1.13286e+07	9.18236e+06	8.80389e+06	7.06624e+06	8.93538e+06	5.74258e+06	1.21396e+07	1.16195e+07	1.22856e+07	1.7393e+07	1.1124e+07	1.30674e+07
Com_2836_pos	Oleoyl ethanolamide	--	C20 H39 N O2	325.298	9.555	--	--	HMDB0002088	--	Organic nitrogen compounds	Organonitrogen compounds	Amines	--	--	--	Full match	Full match	No results	326.305	2.02062e+07	2.37216e+07	1.56085e+07	2.20102e+07	1.39997e+07	7.8211e+06	1.97808e+07	1.32583e+07	1.10506e+07	1.18139e+07	1.68592e+07	1.86688e+07	2.44855e+07	2.25119e+07	1.74389e+07	1.18034e+07	2.15444e+07	1.40492e+07	1.15876e+07	1.54032e+07	1.23853e+07	1.71969e+07	1.30657e+07	1.39305e+07	1.41253e+07	1.55898e+07	2.43778e+07	1.58922e+07	1.28885e+07	1.44941e+07
Com_3101_pos	Methyl indole-3-acetate	--	C11 H11 N O2	189.079	5.801	--	--	HMDB0029738	--	Organoheterocyclic compounds	Indoles and derivatives	Indolyl carboxylic acids and derivatives	--	--	--	Full match	Full match	Full match	190.087	1.89315e+07	4.75404e+06	1.72275e+07	1.15365e+07	4.338e+06	6.7504e+06	1.5322e+07	7.07326e+06	4.95247e+06	3.90973e+06	1.81675e+06	1.66235e+06	1.03162e+07	7.04283e+06	3.72317e+06	2.6607e+07	1.80332e+06	2.99854e+06	1.03929e+07	6.52308e+06	9.26321e+06	1.07628e+07	7.45172e+06	7.58173e+06	6.61232e+06	3.73406e+06	2.15009e+06	9.56708e+06	6.61069e+06	7.31021e+06
Com_3104_pos	Glycerophospho-N-palmitoyl ethanolamine	--	C21 H44 N O7 P	453.286	9.149	--	--	--	--	--	--	--	--	--	--	Full match	Full match	Full match	454.293	1.4603e+07	1.61109e+07	1.1329e+07	1.86938e+07	1.6913e+07	1.63912e+07	1.58091e+07	1.68406e+07	1.67635e+07	1.42838e+07	1.13158e+07	1.43221e+07	1.29263e+07	1.10113e+07	1.38394e+07	1.22681e+07	1.9445e+07	1.15135e+07	1.30858e+07	2.44972e+07	1.6259e+07	1.906e+07	2.29128e+07	1.70322e+07	1.82501e+07	2.08122e+07	1.74293e+07	1.44668e+07	1.29538e+07	1.62588e+07
Com_4054_pos	Eicosapentaenoic acid	(5Z,8Z,11Z,14Z,17Z)-Icosapentaenoic acid; (5Z,8Z,11Z,14Z,17Z)-Eicosapentaenoic acid; Eicosapentaenoic acid; 5,8,11,14,17-Icosapentaenoic acid; (5Z,8Z,11Z,14Z,17Z)-Eicosapentaenoate	C20 H30 O2	302.224	8.008	cpd:C06428	map01040 Biosynthesis of unsaturated fatty acids	HMDB0001999	--	Lipids and lipid-like molecules	Fatty Acyls	Fatty acids and conjugates	--	--	--	Full match	Full match	Full match	303.232	8.61352e+06	1.35947e+07	7.47832e+06	9.37316e+06	1.27695e+07	7.97324e+06	1.02587e+07	3.50562e+06	5.27243e+06	2.13506e+06	1.78195e+06	1.57432e+06	1.47163e+06	4.90481e+06	1.50934e+06	4.26425e+06	3.42481e+06	3.43063e+06	2.97714e+06	6.17395e+06	4.3521e+06	4.1337e+06	2.05859e+06	1.09398e+07	8.67336e+06	1.14351e+07	1.75536e+06	7.31358e+06	5.26094e+06	5.49333e+06
Com_4344_pos	11(Z),14(Z),17(Z)-Eicosatrienoic acid	--	C20 H34 O2	306.256	8.967	--	--	--	--	--	--	--	--	--	--	Full match	Full match	Full match	307.263	3.09922e+06	1.21374e+07	2.7286e+06	5.7658e+06	3.07838e+06	5.60966e+06	2.66617e+06	7.4872e+06	5.91585e+06	6.16733e+06	6.35286e+06	2.76476e+06	1.90881e+06	4.68551e+06	5.44312e+06	3.63199e+06	6.72073e+06	2.01737e+06	2.95714e+06	5.78266e+06	2.90118e+06	2.93058e+06	6.39488e+06	2.57559e+06	3.7862e+06	5.55257e+06	5.98478e+06	6.89742e+06	4.35365e+06	4.64555e+06
Com_4847_pos	DL-α-Aminocaprylic acid	--	C8 H17 N O2	159.126	5.47	--	--	--	--	--	--	--	--	--	--	Full match	Full match	Full match	160.134	5.8462e+06	5.82306e+06	4.45965e+06	9.23606e+06	7.35422e+06	3.8061e+06	9.18838e+06	5.22418e+06	3.75721e+06	6.82262e+06	7.0465e+06	7.08344e+06	5.2028e+06	6.48992e+06	8.48698e+06	5.8676e+06	4.20523e+06	5.99563e+06	6.81491e+06	1.20761e+07	6.49785e+06	4.48061e+06	5.58491e+06	3.44255e+06	9.57284e+06	6.02151e+06	5.22994e+06	4.97005e+06	5.66659e+06	6.10199e+06
Com_5055_pos	Cortisol	Cortisol; Hydrocortisone; 11beta,17alpha,21-Trihydroxy-4-pregnene-3,20-dione; Kendall's compound F; Reichstein's substance M	C21 H30 O5	362.209	5.984	cpd:C00735	map00140 Steroid hormone biosynthesis;map01100 Metabolic pathways;map04080 Neuroactive ligand-receptor interaction;map04927 Cortisol synthesis and secretion;map04934 Cushing's syndrome;map04960 Aldosterone-regulated sodium reabsorption;map04976 Bile secretion;map05200 Pathways in cancer;map05215 Prostate cancer	HMDB0000063	LMST02030001	Lipids and lipid-like molecules	Steroids and steroid derivatives	Hydroxysteroids	Sterols [ST]	Steroids [ST02]	C21 steroids (gluco/mineralocorticoids, progestogins) and derivatives [ST0203]	Full match	Full match	Full match	363.216	6.16831e+06	7.283e+06	5.55706e+06	9.91295e+06	5.96087e+06	2.36789e+06	4.02253e+06	1.34972e+06	2.48162e+06	1.33681e+06	8.96183e+06	1.01002e+07	4.48292e+06	4.21291e+06	4.48771e+06	950064	841762	4.78886e+06	9.38386e+06	5.2364e+06	5.4028e+06	2.74138e+06	3.43634e+06	1.82171e+06	6.10829e+06	3.07105e+06	3.93532e+06	5.74986e+06	3.83346e+06	3.94757e+06
Com_5216_pos	Propionylcarnitine	--	C10 H19 N O4	217.131	1.389	--	--	HMDB0000824	LMFA07070105	Lipids and lipid-like molecules	Fatty Acyls	Fatty acid esters	Fatty Acyls [FA]	Fatty esters [FA07]	Fatty acyl carnitines [FA0707]	Full match	Full match	Full match	218.139	6.32282e+06	8.88808e+06	5.77877e+06	2.56805e+06	6.362e+06	3.48281e+06	3.46822e+06	5.49018e+06	4.43218e+06	5.27459e+06	3.69046e+06	6.25766e+06	4.06853e+06	4.41625e+06	5.52661e+06	4.91049e+06	8.79164e+06	4.87951e+06	7.13553e+06	1.01759e+07	3.79062e+06	7.36832e+06	8.17846e+06	8.6133e+06	5.66712e+06	8.27466e+06	4.70973e+06	5.91808e+06	5.66893e+06	5.85252e+06
Com_5404_pos	Octadecanamine	--	C18 H39 N	269.308	7.317	--	--	--	--	--	--	--	--	--	--	Full match	Full match	No results	270.315	4.9739e+06	2.93977e+06	2.45902e+06	3.25527e+06	4.8376e+06	2.12724e+06	3.51981e+06	9.08351e+06	4.26496e+06	1.83649e+06	4.26819e+06	9.48201e+06	4.29371e+06	1.34529e+06	1.19305e+06	6.04692e+06	3.13166e+06	3.17456e+06	4.97101e+06	4.13394e+06	5.01519e+06	7.15121e+06	3.86072e+06	3.96538e+06	4.50113e+06	3.23039e+06	3.97863e+06	2.65467e+06	3.69029e+06	3.67697e+06
Com_6255_pos	Sodium [dodecanoyl(methyl)amino]acetate	--	C15 H29 N O3	271.214	7.824	--	--	--	--	--	--	--	--	--	--	Full match	Full match	No results	272.222	353995	400266	271175	339195	497165	428283	371375	231129	512984	423237	493478	286560	934430	430191	622432	554723	246080	203459	360664	475476	466429	426813	411397	550547	496897	7.91252e+06	324276	409763	503729	795249
Com_8643_pos	Progesterone	Progesterone; 4-Pregnene-3,20-dione	C21 H30 O2	314.225	6.461	cpd:C00410	map00140 Steroid hormone biosynthesis;map01100 Metabolic pathways;map04114 Oocyte meiosis;map04913 Ovarian steroidogenesis;map04914 Progesterone-mediated oocyte maturation;map04917 Prolactin signaling pathway;map04925 Aldosterone synthesis and secretion;map04927 Cortisol synthesis and secretion;map04934 Cushing's syndrome;map05200 Pathways in cancer;map05215 Prostate cancer;map05224 Breast cancer	HMDB0001830	LMST02030159	Lipids and lipid-like molecules	Steroids and steroid derivatives	Pregnane steroids	Sterols [ST]	Steroids [ST02]	C21 steroids (gluco/mineralocorticoids, progestogins) and derivatives [ST0203]	Full match	Full match	Full match	315.232	1.54201e+06	1.10059e+06	1.32136e+06	1.51486e+06	678182	1.24032e+06	1.60943e+06	1.85843e+06	747568	1.111e+06	955441	4.53782e+06	1.41159e+06	1.75711e+06	1.33731e+06	876597	1.31358e+06	1.69895e+06	1.00918e+06	1.57632e+06	874551	1.164e+06	1.27795e+06	851198	1.65115e+06	1.30811e+06	799875	1.17661e+06	1.43214e+06	1.77117e+06
Com_9623_pos	2-Amino-1,3,4-octadecanetriol	--	C18 H39 N O3	317.293	7.738	--	--	--	--	--	--	--	--	--	--	Full match	Full match	No results	318.3	3.32135e+06	1.54046e+06	2.8636e+06	373418	725393	1.16083e+06	690032	375886	408478	791907	289254	1.1662e+06	936010	530031	988801	745821	1.29764e+06	753243	713405	291885	732711	820034	979326	418079	1.50029e+06	623254	910429	975800	813991	906821
Com_9947_pos	Indole-3-acetic acid	Indole-3-acetate; Indole-3-acetic acid; (Indol-3-yl)acetate; Indoleacetate; Indoleacetic acid; IAA	C10 H9 N O2	175.063	5.648	cpd:C00954	map00380 Tryptophan metabolism;map01100 Metabolic pathways	HMDB0302181	--	Organoheterocyclic compounds	Indoles and derivatives	Indolyl carboxylic acids and derivatives	--	--	--	Full match	Full match	Full match	176.071	2.17016e+06	2.67268e+06	2.11576e+06	3.05716e+06	3.29572e+06	2.51244e+06	1.81219e+06	2.05342e+06	3.07577e+06	1.92468e+06	1.68821e+06	1.03965e+06	1.44307e+06	1.87939e+06	1.55287e+06	1.24627e+06	1.29433e+06	1.16402e+06	2.93375e+06	2.70754e+06	1.9178e+06	3.3767e+06	2.17862e+06	1.95155e+06	1.98329e+06	2.8277e+06	1.58799e+06	2.52097e+06	1.7756e+06	2.2398e+06
Com_10097_pos	Cytidine	Cytidine	C9 H13 N3 O5	243.085	1.317	cpd:C00475	map00240 Pyrimidine metabolism;map01100 Metabolic pathways	HMDB0000089	--	Nucleosides, nucleotides, and analogues	Pyrimidine nucleosides	-	--	--	--	Full match	Full match	Full match	244.092	3.06054e+06	2.14164e+06	2.96257e+06	2.56655e+06	2.17997e+06	2.41329e+06	2.59693e+06	1.97203e+06	2.27795e+06	2.18843e+06	1.68555e+06	1.94021e+06	1.99281e+06	2.2939e+06	2.35939e+06	2.41939e+06	2.17449e+06	2.1986e+06	1.88892e+06	2.59891e+06	2.44565e+06	2.52789e+06	2.97429e+06	2.75478e+06	3.05998e+06	2.68143e+06	2.78928e+06	2.43506e+06	2.23009e+06	2.51506e+06
Com_11161_pos	15-Deoxy-Δ12,14-prostaglandin A1	--	C20 H30 O3	318.22	7.263	--	--	--	--	--	--	--	--	--	--	Full match	Full match	No results	319.227	2.55631e+06	1.71574e+06	2.39538e+06	1.50119e+06	1.19667e+06	709891	1.94562e+06	574986	657081	400996	649101	1.63665e+06	1.68888e+06	1.5476e+06	457765	1.46565e+06	1.57769e+06	1.7625e+06	1.29813e+06	1.29177e+06	2.18891e+06	670466	1.69293e+06	1.90191e+06	1.18089e+06	1.20409e+06	1.50515e+06	1.63563e+06	1.27615e+06	1.39317e+06
Com_12013_pos	11β-Hydroxyandrosterone	3alpha,11beta-Dihydroxy-5alpha-androstane-17-one; 11beta-Hydroxyandrosterone	C19 H30 O3	306.219	7.521	cpd:C14606	--	--	--	--	--	--	--	--	--	Full match	Full match	No results	307.227	1.61662e+06	2.1002e+06	1.53878e+06	1.40718e+06	1.62285e+06	1.402e+06	1.33261e+06	1.40286e+06	1.32021e+06	982497	1.1645e+06	1.28956e+06	1.52019e+06	1.76407e+06	1.13138e+06	1.54705e+06	1.81079e+06	1.35553e+06	1.01014e+06	1.45195e+06	1.63746e+06	1.24587e+06	1.32839e+06	1.69771e+06	1.74917e+06	1.34712e+06	1.26012e+06	1.66693e+06	1.37907e+06	1.29566e+06
Com_15988_pos	Cortisone	Cortisone; 17alpha,21-Dihydroxy-4-pregnene-3,11,20-trione; Kendall's compound E; Reichstein's substance Fa	C21 H28 O5	360.193	5.888	cpd:C00762	map00140 Steroid hormone biosynthesis;map01100 Metabolic pathways;map04960 Aldosterone-regulated sodium reabsorption;map05200 Pathways in cancer;map05215 Prostate cancer	HMDB0002802	LMST02030090	Lipids and lipid-like molecules	Steroids and steroid derivatives	Hydroxysteroids	Sterols [ST]	Steroids [ST02]	C21 steroids (gluco/mineralocorticoids, progestogins) and derivatives [ST0203]	Full match	Full match	No results	361.2	816299	646736	1.00295e+06	1.18304e+06	1.16908e+06	570501	615933	413277	766849	324987	786373	1.02782e+06	492027	481402	688933	501564	244535	508737	798396	814714	630797	408429	495238	489745	929803	448876	760275	955886	632676	551734
Com_17682_pos	α-Hydroxyhippuric acid	--	C9 H9 N O4	195.053	5.054	--	--	--	--	--	--	--	--	--	--	Full match	Full match	No results	196.06	197320	298789	197010	263112	320411	457809	331888	887103	510061	537429	250666	226699	271244	289484	638641	266374	263151	175449	292287	184470	224438	266285	275147	305822	289583	232769	213121	300853	284832	357327
Com_71_pos	DL-Tryptophan	--	C11 H12 N2 O2	204.09	5.105	--	--	HMDB0030396	--	Organoheterocyclic compounds	Indoles and derivatives	Indolyl carboxylic acids and derivatives	--	--	--	Full match	Full match	Full match	205.097	2.09786e+09	2.14096e+09	1.99372e+09	2.48604e+09	2.56951e+09	2.63776e+09	2.69392e+09	2.18194e+09	2.46817e+09	2.56607e+09	2.43716e+09	2.4389e+09	2.56025e+09	2.72697e+09	3.10931e+09	2.76017e+09	2.42674e+09	1.69472e+09	2.78523e+09	2.70995e+09	2.48269e+09	2.63493e+09	2.84473e+09	2.59208e+09	2.73901e+09	2.92143e+09	2.40528e+09	1.99391e+09	2.34432e+09	2.59903e+09
Com_479_pos	Creatine	Creatine; alpha-Methylguanidino acetic acid; Methylglycocyamine	C4 H9 N3 O2	131.07	1.307	cpd:C00300	map00260 Glycine, serine and threonine metabolism;map00330 Arginine and proline metabolism;map01100 Metabolic pathways	HMDB0000064	--	Organic acids and derivatives	Carboxylic acids and derivatives	Amino acids, peptides, and analogues	--	--	--	Full match	Full match	Full match	132.077	2.86902e+08	2.73124e+08	2.51569e+08	2.5097e+08	2.83762e+08	3.0872e+08	3.49223e+08	3.06092e+08	3.59653e+08	3.21292e+08	3.09753e+08	2.23124e+08	2.29079e+08	3.26409e+08	4.03971e+08	2.6739e+08	3.02661e+08	2.34485e+08	3.20315e+08	2.57908e+08	3.62629e+08	1.35855e+08	4.1439e+08	3.18612e+08	2.07811e+08	2.43173e+08	1.04872e+08	2.68331e+08	2.62197e+08	2.87069e+08
Com_511_pos	D-(-)-Glutamine	--	C5 H10 N2 O3	146.069	1.292	--	--	--	--	--	--	--	--	--	--	Full match	Full match	Full match	147.077	3.33595e+08	2.65961e+08	4.15393e+07	4.90001e+07	3.63718e+08	3.16003e+08	2.82771e+08	4.18977e+07	3.04806e+08	3.22791e+08	2.08061e+08	2.86908e+08	3.11817e+08	3.21956e+08	3.50864e+08	3.61967e+08	2.65738e+08	1.98803e+08	3.26773e+08	5.13629e+07	2.93375e+08	1.7391e+08	3.16149e+08	3.06981e+08	3.3984e+08	2.84254e+08	1.89602e+08	3.96567e+08	2.89696e+08	4.18865e+08
Com_588_pos	Hippuric acid	Hippurate; Hippuric acid; N-Benzoylglycine; Benzoylaminoacetic acid	C9 H9 N O3	179.058	5.315	cpd:C01586	map00360 Phenylalanine metabolism	HMDB0000714	--	Benzenoids	Benzene and substituted derivatives	Benzoic acids and derivatives	--	--	--	Full match	Full match	Full match	180.066	2.14124e+08	2.14299e+08	2.20996e+08	2.33064e+08	2.74338e+08	2.27127e+08	2.8915e+08	2.50218e+08	2.86247e+08	2.03972e+08	1.8784e+08	1.46365e+08	2.14002e+08	2.0518e+08	1.32892e+08	2.22163e+08	2.4793e+08	1.20145e+08	1.75203e+08	9.37909e+07	2.32767e+08	1.38523e+08	2.26239e+08	2.40861e+08	1.76263e+08	1.83526e+08	1.87535e+08	2.0802e+08	1.9777e+08	2.14149e+08
Com_646_pos	L-Tyrosine	L-Tyrosine; (S)-3-(p-Hydroxyphenyl)alanine; (S)-2-Amino-3-(p-hydroxyphenyl)propionic acid; Tyrosine	C9 H11 N O3	181.074	2.321	cpd:C00082	map00130 Ubiquinone and other terpenoid-quinone biosynthesis;map00350 Tyrosine metabolism;map00360 Phenylalanine metabolism;map00400 Phenylalanine, tyrosine and tryptophan biosynthesis;map00730 Thiamine metabolism;map00970 Aminoacyl-tRNA biosynthesis;map01100 Metabolic pathways	HMDB0000158	--	Organic acids and derivatives	Carboxylic acids and derivatives	Amino acids, peptides, and analogues	--	--	--	Full match	Full match	Full match	182.081	1.26058e+08	1.10895e+08	1.69023e+08	9.94334e+07	1.85126e+08	1.25448e+08	2.02957e+08	1.65562e+08	1.38471e+08	2.44839e+08	1.47997e+08	2.17941e+08	2.12844e+08	2.28465e+08	2.27475e+08	1.91824e+08	8.00952e+07	4.47132e+07	1.15488e+08	1.39672e+08	1.63964e+08	2.30664e+08	1.69318e+08	2.84983e+08	1.80691e+08	1.66449e+08	7.75569e+07	1.68585e+08	2.41944e+08	1.49108e+08
Com_1659_pos	Bilirubin	Bilirubin	C33 H36 N4 O6	584.264	7.211	cpd:C00486	map00860 Porphyrin and chlorophyll metabolism;map01100 Metabolic pathways;map04976 Bile secretion	HMDB0000054	--	Organoheterocyclic compounds	Tetrapyrroles and derivatives	Bilirubins	--	--	--	Full match	Full match	Full match	585.272	1.19813e+07	2.68057e+07	1.24473e+07	1.39979e+07	7.89802e+06	7.74965e+06	1.66309e+07	2.54098e+07	1.16429e+07	1.01766e+07	5.48314e+06	6.06028e+07	1.25426e+07	1.8602e+07	2.64926e+07	1.20649e+07	1.04603e+07	3.61437e+07	1.12086e+07	6.68133e+06	8.17328e+06	1.14977e+07	1.13226e+07	1.20822e+07	6.24951e+06	1.13872e+07	1.47414e+07	1.65082e+07	1.43854e+07	1.373e+07
Com_1711_pos	DL-Arginine	--	C6 H14 N4 O2	174.112	1.159	--	--	HMDB0251511	--	Organic acids and derivatives	Carboxylic acids and derivatives	Amino acids, peptides, and analogues	--	--	--	Full match	Full match	Full match	175.119	2.9636e+07	2.13485e+07	3.08838e+07	3.36001e+07	3.78798e+07	3.15546e+07	3.74521e+07	1.81951e+07	5.48402e+07	2.5182e+07	3.77134e+07	2.72519e+07	3.33352e+07	4.71773e+07	2.83927e+07	2.70222e+07	3.02398e+07	1.90437e+07	3.58106e+07	3.14367e+07	2.96515e+07	2.40743e+07	5.66565e+07	3.24499e+07	4.1642e+07	3.16104e+07	2.97233e+07	4.36826e+07	4.04999e+07	3.53831e+07
Com_1929_pos	L-Histidine	L-Histidine; (S)-alpha-Amino-1H-imidazole-4-propionic acid	C6 H9 N3 O2	155.07	1.239	cpd:C00135	map00340 Histidine metabolism;map00410 beta-Alanine metabolism;map00970 Aminoacyl-tRNA biosynthesis;map01100 Metabolic pathways;map01230 Biosynthesis of amino acids;map02010 ABC transporters;map04974 Protein digestion and absorption;map05230 Central carbon metabolism in cancer	HMDB0000177	--	Organic acids and derivatives	Carboxylic acids and derivatives	Amino acids, peptides, and analogues	--	--	--	Full match	Full match	Full match	156.077	2.78692e+07	2.77989e+07	2.36692e+07	2.38224e+07	3.42655e+07	2.60333e+07	2.58333e+07	4.35967e+07	2.07229e+07	2.84268e+07	2.59026e+07	2.39795e+07	2.95942e+07	2.40296e+07	2.41879e+07	2.72904e+07	3.22021e+07	2.80738e+07	1.68875e+07	4.62619e+07	4.01657e+07	1.88201e+07	3.48486e+07	2.52725e+07	2.54674e+07	2.65429e+07	2.46481e+07	3.16747e+07	2.74086e+07	2.97295e+07
Com_2221_pos	L-Kynurenine	L-Kynurenine; 3-Anthraniloyl-L-alanine	C10 H12 N2 O3	208.085	4.69	cpd:C00328	map00380 Tryptophan metabolism;map01100 Metabolic pathways;map05143 African trypanosomiasis	HMDB0000684	--	Organic oxygen compounds	Organooxygen compounds	Carbonyl compounds	--	--	--	Full match	Full match	Full match	209.092	1.62464e+07	2.94936e+07	1.55036e+07	2.71462e+07	2.49193e+07	2.62689e+07	3.11784e+07	5.34546e+06	2.69383e+07	2.34341e+07	1.75623e+07	2.83421e+07	2.63829e+07	2.30815e+07	3.22576e+07	2.26081e+07	3.90383e+07	2.64888e+07	2.7489e+07	3.82037e+07	2.34474e+07	2.73817e+07	2.9574e+07	2.07445e+07	2.86378e+07	2.09067e+07	2.90579e+07	1.87432e+07	2.97881e+07	3.46499e+07
Com_3705_pos	Docosapentaenoic acid	(7Z,10Z,13Z,16Z,19Z)-Docosa-7,10,13,16,19-pentaenoic acid; Docosapentaenoic acid	C22 H34 O2	330.256	9.937	cpd:C16513	map01040 Biosynthesis of unsaturated fatty acids	HMDB0246621	LMFA04000049	Lipids and lipid-like molecules	Fatty Acyls	Fatty acids and conjugates	Fatty Acyls [FA]	Docosanoids [FA04]	_	Full match	Full match	Full match	331.263	1.36886e+07	1.5774e+07	1.16544e+07	4.80138e+06	4.06017e+06	5.03935e+06	5.95051e+06	8.09696e+06	5.84652e+06	5.79539e+06	6.99959e+06	1.50549e+07	5.95914e+06	8.52893e+06	6.55595e+06	6.78503e+06	7.19021e+06	1.0394e+07	7.84961e+06	5.27548e+06	7.78924e+06	7.15935e+06	5.94653e+06	6.29258e+06	7.40277e+06	4.65442e+06	9.18134e+06	1.12484e+07	5.5909e+06	6.83612e+06
Com_5018_pos	N-Phenylacetylglutamine	--	C13 H16 N2 O4	264.111	5.321	--	--	HMDB0006344	--	Organic acids and derivatives	Carboxylic acids and derivatives	Amino acids, peptides, and analogues	--	--	--	Full match	Full match	Full match	265.118	2.67093e+06	4.80208e+06	2.66968e+06	1.00624e+07	5.73208e+06	6.52576e+06	6.41169e+06	6.36194e+06	5.12312e+06	5.0783e+06	3.22716e+06	1.57602e+06	2.79064e+06	3.1918e+06	1.76875e+06	6.25134e+06	6.40935e+06	5.22144e+06	3.98176e+06	4.88022e+06	1.02515e+07	2.70456e+06	7.48227e+06	7.39151e+06	2.87544e+06	5.68404e+06	3.14878e+06	5.25538e+06	4.98846e+06	4.85166e+06
Com_5592_pos	12-Oxo phytodienoic acid	--	C18 H28 O3	292.204	6.987	--	--	--	--	--	--	--	--	--	--	Full match	Full match	No results	293.211	6.22799e+06	7.93598e+06	5.71816e+06	7.05364e+06	6.31399e+06	5.31009e+06	5.98798e+06	4.88396e+06	5.48896e+06	6.01282e+06	6.38634e+06	4.79744e+06	4.97284e+06	5.13137e+06	5.94797e+06	5.78171e+06	5.61617e+06	4.10322e+06	4.69931e+06	4.84557e+06	4.86128e+06	4.70503e+06	4.90784e+06	5.23727e+06	3.41169e+06	4.60052e+06	3.62235e+06	7.26895e+06	5.88041e+06	7.61137e+06
Com_9828_pos	Glycyl-L-leucine	Glycyl-leucine; Glycyl-L-leucine	C8 H16 N2 O3	188.116	5.018	cpd:C02155	--	HMDB0028929	--	Organic acids and derivatives	Carboxylic acids and derivatives	Amino acids, peptides, and analogues	--	--	--	Full match	Full match	Full match	189.123	1.52329e+06	2.22512e+06	1.46444e+06	3.17137e+06	2.34503e+06	2.08197e+06	3.16091e+06	1.33327e+06	1.94196e+06	2.02351e+06	1.43366e+06	1.54228e+06	717128	1.6581e+06	1.30056e+06	2.04153e+06	1.32741e+06	1.18789e+06	1.27261e+06	2.39701e+06	1.89987e+06	1.05799e+06	1.15283e+06	1.15041e+06	1.74206e+06	2.45924e+06	1.26086e+06	1.53788e+06	1.58084e+06	1.74052e+06
Com_14376_pos	5-Hydroxyindole-3-acetic acid	--	C10 H9 N O3	191.058	5.657	--	--	HMDB0000763	--	Organoheterocyclic compounds	Indoles and derivatives	Indolyl carboxylic acids and derivatives	--	--	--	Full match	Full match	Full match	192.065	1.02155e+06	1.0004e+06	728608	1.22712e+06	1.27012e+06	1.46259e+06	1.55309e+06	971830	783010	1.05983e+06	799190	756890	546091	988672	906103	729396	939765	679516	1.09666e+06	1.72968e+06	1.02106e+06	1.51234e+06	1.09446e+06	1.47691e+06	1.38884e+06	1.47414e+06	611982	861004	999971	423773
Com_3_pos	PC (17:1/17:1)	--	C42 H80 N O8 P	757.562	11.288	--	--	--	LMGP01010728	--	--	--	Glycerophospholipids [GP]	Glycerophosphocholines [GP01]	Diacylglycerophosphocholines [GP0101]	No results	Full match	No results	758.569	2.84547e+09	8.56111e+09	1.15443e+10	8.83909e+09	3.43069e+09	1.34814e+10	1.00129e+10	6.59247e+09	1.12131e+10	1.36034e+10	1.16206e+10	8.45209e+09	1.06364e+10	8.72168e+09	1.13646e+10	9.90677e+09	6.42008e+09	8.21649e+09	1.19468e+10	7.90395e+09	1.3318e+10	7.82998e+09	9.91346e+09	1.10781e+10	1.05765e+10	7.37973e+09	1.37745e+10	9.27531e+09	9.24151e+09	8.84886e+09
Com_9_pos	PC (16:2e/19:2)	--	C43 H80 N O7 P	753.567	11.274	--	--	--	--	--	--	--	--	--	--	No results	Full match	No results	754.574	7.91368e+09	6.70515e+09	1.04594e+10	6.93743e+09	9.50155e+09	1.16413e+10	8.74517e+09	5.80912e+09	9.86558e+09	1.22114e+10	8.74272e+09	7.07884e+09	8.49083e+09	7.34041e+09	8.40748e+09	8.27427e+09	7.50781e+09	7.29182e+09	1.07501e+10	7.29339e+09	1.27945e+10	6.74146e+09	8.05536e+09	9.9692e+09	9.66399e+09	6.86006e+09	1.11631e+10	8.46305e+09	7.19748e+09	7.52485e+09
Com_18_pos	PC (19:1/19:2)	--	C46 H86 N O8 P	811.609	10.629	--	--	--	--	--	--	--	--	--	--	No results	Full match	No results	812.616	3.82375e+09	3.99606e+09	3.47541e+09	4.49843e+09	5.66921e+09	4.80446e+09	4.49439e+09	4.19208e+09	4.09637e+09	1.7202e+09	6.46929e+09	1.76314e+09	4.03318e+09	4.78986e+09	6.35097e+09	3.07798e+09	6.99444e+09	2.97809e+09	3.88273e+09	3.7864e+09	4.27314e+09	2.1233e+09	3.47027e+09	5.88705e+09	5.14617e+09	5.11924e+09	4.36382e+09	4.82708e+09	5.22343e+09	5.06019e+09
Com_28_pos	PC (18:4e/19:2)	--	C45 H80 N O7 P	777.568	11.053	--	--	--	--	--	--	--	--	--	--	No results	Full match	No results	778.575	3.5879e+09	3.18278e+09	3.96109e+09	3.50352e+09	3.87446e+09	1.82161e+09	2.38542e+09	3.56079e+09	4.80126e+09	4.02834e+09	3.48313e+09	3.37327e+09	3.93988e+09	3.13697e+09	3.80081e+09	3.35908e+09	3.31587e+09	4.04423e+09	5.27969e+09	3.42814e+09	3.2911e+09	2.59939e+09	3.60675e+09	4.20998e+09	2.82524e+09	3.56158e+09	4.195e+09	3.85778e+09	2.97439e+09	3.58011e+09
Com_36_pos	PC (18:0/18:1)	--	C44 H86 N O8 P	787.609	9.276	--	--	--	LMGP01010761	--	--	--	Glycerophospholipids [GP]	Glycerophosphocholines [GP01]	Diacylglycerophosphocholines [GP0101]	No results	Full match	No results	788.616	2.60211e+09	2.70034e+09	2.59933e+09	2.18574e+09	2.3745e+09	3.21439e+09	2.07246e+09	3.06095e+09	2.72406e+09	2.55892e+09	2.99528e+09	3.95375e+09	2.67966e+09	3.29278e+09	3.00646e+09	3.28739e+09	2.22108e+09	3.34824e+09	2.45621e+09	8.84661e+08	3.9837e+09	2.61301e+09	1.84839e+09	2.75664e+09	2.51244e+09	2.50846e+09	2.37095e+09	3.33307e+09	2.19706e+09	2.86605e+09
Com_47_pos	PC (18:1e/16:2)	--	C42 H80 N O7 P	741.568	10.383	--	--	--	--	--	--	--	--	--	--	No results	Full match	No results	742.575	1.4513e+09	1.68212e+09	1.75798e+09	1.2401e+09	9.77884e+08	5.73941e+08	1.68369e+09	1.65466e+09	1.20301e+09	1.5822e+09	1.44842e+09	2.26892e+09	1.29088e+09	2.23666e+09	1.68134e+09	1.71715e+09	1.86802e+09	3.35656e+09	1.5921e+09	1.23777e+09	1.75795e+09	1.37658e+09	1.31579e+09	9.07964e+08	1.13767e+09	1.47361e+09	1.2573e+09	1.04433e+09	9.83261e+08	7.75198e+08
Com_108_pos	PC (14:0e/18:0)	--	C40 H82 N O7 P	719.585	10.386	--	--	--	--	--	--	--	--	--	--	No results	Full match	No results	720.589	1.04038e+09	1.43286e+09	1.09216e+09	7.69633e+08	6.66824e+08	3.79672e+08	1.45093e+09	1.1853e+09	9.11194e+08	1.13081e+09	1.13369e+09	1.86817e+09	9.75973e+08	1.46443e+09	1.3643e+09	1.29924e+09	1.36915e+09	2.23648e+09	1.33127e+09	8.93058e+08	1.42699e+09	9.66955e+08	1.00394e+09	6.46743e+08	8.44124e+08	9.37672e+08	1.02458e+09	7.08887e+08	7.73078e+08	5.77112e+08
Com_182_pos	Betaine	Betaine; Trimethylaminoacetate; Glycine betaine; N,N,N-Trimethylglycine; Trimethylammonioacetate	C5 H11 N O2	117.079	1.274	cpd:C00719	map00260 Glycine, serine and threonine metabolism;map01100 Metabolic pathways;map02010 ABC transporters	HMDB0000043	--	Organic acids and derivatives	Carboxylic acids and derivatives	Amino acids, peptides, and analogues	--	--	--	Full match	Not the top hit	Full match	118.086	1.36903e+09	8.65006e+08	6.7761e+08	6.74154e+08	8.31259e+08	1.33201e+09	6.96709e+08	1.2822e+09	5.88683e+08	9.95079e+08	9.13436e+08	1.10974e+09	6.53672e+08	1.34469e+09	7.96211e+08	3.74715e+08	1.36632e+09	1.30272e+09	1.18978e+09	1.27251e+09	1.04514e+09	1.28619e+09	7.00307e+08	1.38483e+09	7.63313e+08	7.89989e+08	7.40468e+08	8.10069e+08	6.97396e+08	6.85778e+08
Com_186_pos	PC (16:0e/2:0)	--	C26 H54 N O7 P	523.364	9.819	--	--	--	--	--	--	--	--	--	--	No results	Full match	Full match	524.371	1.33228e+09	7.94743e+08	1.241e+09	1.33504e+09	1.26308e+09	1.30649e+09	1.33049e+09	1.05321e+09	1.30738e+09	1.13711e+09	1.18678e+09	9.55486e+08	1.22463e+09	9.20764e+08	1.12185e+09	1.12419e+09	1.09038e+09	9.4137e+08	1.19576e+09	1.29434e+09	1.26969e+09	1.00601e+09	1.22328e+09	9.30411e+08	1.34159e+09	1.39599e+09	1.06303e+09	9.68642e+08	9.08887e+08	9.94456e+08
Com_238_pos	PC (18:0e/18:4)	--	C44 H82 N O7 P	767.583	11.085	--	--	--	--	--	--	--	--	--	--	No results	Full match	No results	768.59	6.31853e+08	5.35007e+08	4.04088e+08	8.77149e+08	5.86833e+08	5.57946e+08	5.05579e+08	4.68118e+08	5.30333e+08	3.48884e+08	5.40873e+08	6.85196e+08	5.5126e+08	5.79954e+08	4.30895e+08	5.8619e+08	6.53761e+08	5.48241e+08	5.55594e+08	4.23965e+08	4.04902e+08	5.72322e+08	5.42123e+08	6.20278e+08	7.17264e+08	4.46155e+08	5.52942e+08	7.20729e+08	1.11979e+09	5.12243e+08
Com_245_pos	PC (16:2e/17:0)	--	C41 H80 N O7 P	729.568	10.4	--	--	--	--	--	--	--	--	--	--	No results	Full match	No results	730.575	6.17092e+08	5.78939e+08	5.03446e+08	6.30162e+08	3.31628e+08	5.19738e+08	1.87077e+08	3.90304e+08	3.24523e+08	3.05576e+08	5.72069e+08	1.04832e+09	5.37896e+08	5.47557e+08	3.92954e+08	4.44969e+08	5.30796e+08	8.01942e+08	7.49022e+08	1.02202e+09	3.55558e+08	7.16403e+08	4.66154e+08	8.00533e+08	5.32279e+08	7.76215e+08	4.48632e+08	5.75826e+08	7.58394e+08	6.22845e+08
Com_249_pos	SM (d15:1/19:1)	--	C39 H77 N2 O6 P	700.553	11.207	--	--	--	--	--	--	--	--	--	--	No results	Full match	No results	701.56	4.6766e+08	8.48249e+08	6.57484e+08	6.87634e+08	6.77668e+08	5.88242e+08	4.91146e+08	9.23469e+08	9.19213e+08	5.79962e+08	5.11902e+08	8.62954e+08	5.73416e+08	7.83439e+08	9.00433e+08	6.3357e+08	5.66904e+08	8.45469e+08	7.14618e+08	5.12889e+08	4.36632e+08	7.27395e+08	7.16668e+08	7.37694e+08	4.97834e+08	9.82001e+08	8.69529e+08	5.40217e+08	6.18609e+08	8.32625e+08
Com_266_pos	PC (18:2/18:2)	--	C44 H80 N O8 P	781.562	10.179	--	--	--	LMGP01010937	--	--	--	Glycerophospholipids [GP]	Glycerophosphocholines [GP01]	Diacylglycerophosphocholines [GP0101]	No results	Full match	No results	782.569	4.61419e+08	3.79237e+08	7.3056e+08	3.55234e+08	5.8857e+08	6.17616e+08	4.60924e+08	5.48158e+08	5.24124e+08	5.94024e+08	4.40031e+08	5.52112e+08	6.86806e+08	3.673e+08	6.60878e+08	3.94823e+08	4.71529e+08	9.26327e+08	5.37734e+08	2.74304e+08	8.24995e+08	3.00207e+08	5.70592e+08	6.33528e+08	5.01066e+08	3.78785e+08	9.00971e+08	4.43974e+08	4.47209e+08	5.79283e+08
Com_268_pos	4,6,8-trihydroxy-7-methoxy-3-methyl-3,4-dihydro-1H-2-benzopyran-1-one	--	C11 H12 O6	262.049	6.511	--	--	--	--	--	--	--	--	--	--	Invalid mass	No results	No results	263.056	1.44064e+08	1.45571e+08	1.62274e+08	3.39936e+08	3.50381e+08	3.72832e+08	3.47742e+08	3.14883e+08	3.741e+08	4.91671e+08	3.7782e+08	4.06597e+08	4.66493e+08	5.13951e+08	3.88086e+08	3.868e+08	3.64345e+08	3.54549e+08	4.31268e+08	9.43097e+08	4.12282e+08	4.20647e+08	3.26141e+08	3.30672e+08	3.3373e+08	8.69771e+08	3.92652e+08	1.86605e+08	3.21957e+08	3.84143e+08
Com_270_pos	Cholesterol	Cholesterol; Cholest-5-en-3beta-ol	C27 H46 O	386.355	11.071	cpd:C00187	map00100 Steroid biosynthesis;map00120 Primary bile acid biosynthesis;map00140 Steroid hormone biosynthesis;map01100 Metabolic pathways;map04913 Ovarian steroidogenesis;map04925 Aldosterone synthesis and secretion;map04927 Cortisol synthesis and secretion;map04934 Cushing's syndrome;map04975 Fat digestion and absorption;map04976 Bile secretion;map04977 Vitamin digestion and absorption;map04979 Ch…	HMDB0000067	LMST01010001	Lipids and lipid-like molecules	Steroids and steroid derivatives	Cholestane steroids	Sterols [ST]	Sterols [ST01]	Cholesterol and derivatives [ST0101]	No results	No results	Full match	387.362	6.15197e+08	7.89075e+08	5.00883e+08	4.17386e+08	4.77193e+08	3.29523e+08	2.29169e+08	4.66475e+08	9.15877e+08	3.41195e+08	6.89213e+08	5.25314e+08	4.82258e+08	3.64262e+08	4.58013e+08	3.93134e+08	3.89476e+08	6.53055e+08	4.80788e+08	2.64472e+08	4.90478e+08	3.22676e+08	4.86829e+08	4.2385e+08	2.72441e+08	4.60617e+08	5.84831e+08	7.21139e+08	3.91764e+08	6.21386e+08
Com_273_pos	PC (22:6e/17:0)	--	C47 H84 N O7 P	823.611	10.406	--	--	--	--	--	--	--	--	--	--	No results	Invalid mass	No results	824.616	2.24184e+08	1.93216e+08	2.06417e+08	2.98694e+08	1.43708e+08	2.33281e+08	1.92173e+08	1.9453e+08	1.31562e+08	2.1971e+08	1.54088e+08	3.31701e+08	1.97857e+08	2.43966e+08	1.42284e+08	2.70357e+08	1.61566e+08	9.04486e+08	1.41424e+08	2.54596e+08	1.38956e+08	1.70076e+08	1.57496e+08	2.36411e+08	2.10861e+08	1.76301e+08	1.36923e+08	1.63107e+08	2.49443e+08	2.03808e+08
Com_279_pos	PC (18:1e/16:1)	--	C42 H82 N O7 P	743.58	10.078	--	--	--	--	--	--	--	--	--	--	No results	Full match	No results	744.587	4.53769e+08	1.7758e+08	2.25103e+08	3.21879e+08	3.50641e+08	6.07346e+08	2.2447e+08	6.39898e+08	2.49346e+08	2.61097e+08	8.72475e+08	7.03439e+08	4.33352e+08	1.45111e+08	5.03948e+08	3.67477e+08	5.37834e+08	4.21879e+08	3.73075e+08	3.38924e+08	3.46194e+08	2.8767e+08	3.4248e+08	3.20845e+08	3.60637e+08	5.67826e+08	3.47253e+08	4.05473e+08	4.3402e+08	6.28762e+08
Com_284_pos	PC (18:4e/21:2)	--	C47 H84 N O7 P	805.601	10.404	--	--	--	--	--	--	--	--	--	--	No results	Full match	No results	806.609	3.6902e+08	1.86264e+08	3.508e+08	5.16214e+08	2.39977e+08	4.12517e+08	3.15185e+08	3.00331e+08	2.2783e+08	3.8643e+08	1.33724e+08	5.92396e+08	1.86256e+08	2.34085e+08	2.32986e+08	4.7602e+08	2.72553e+08	8.79779e+08	2.37507e+08	4.31696e+08	1.2885e+08	2.94252e+08	2.6948e+08	4.19432e+08	3.73187e+08	1.66979e+08	2.21129e+08	2.77073e+08	4.34447e+08	3.34508e+08
Com_287_pos	Troxerutin	--	C33 H42 O19	780.181	10.941	--	--	HMDB0006083	--	Phenylpropanoids and polyketides	Flavonoids	Flavonoid glycosides	--	--	--	Invalid mass	No results	No results	781.189	2.91216e+08	3.0111e+08	3.61009e+08	7.7779e+08	8.01386e+08	7.39168e+08	8.27597e+08	1.06804e+08	5.97729e+08	6.83667e+08	6.50567e+08	8.16779e+08	1.79367e+08	8.45621e+08	7.33776e+08	7.01572e+08	6.14424e+08	6.50411e+08	6.72324e+08	4.93007e+08	7.02849e+08	4.81754e+08	5.22882e+08	4.5503e+08	5.63914e+08	9.09541e+07	6.74713e+08	1.53011e+08	2.7491e+08	2.98733e+08
Com_295_pos	PC (16:0e/18:1)	--	C42 H84 N O7 P	745.599	10.825	--	--	--	--	--	--	--	--	--	--	No results	Full match	No results	746.605	6.05746e+08	5.35324e+08	5.95467e+08	6.07179e+08	7.38161e+08	5.9899e+08	7.83249e+08	6.35487e+08	5.07137e+08	6.56763e+08	6.99484e+08	6.51579e+08	6.40423e+08	6.27195e+08	6.69444e+08	6.80196e+08	8.05151e+08	5.07813e+08	8.13833e+08	5.60657e+08	6.32151e+08	5.56972e+08	6.74724e+08	5.35717e+08	5.83727e+08	6.73925e+08	5.9744e+08	6.82469e+08	8.44378e+08	5.92045e+08
Com_302_pos	4-(4-chlorophenoxy)-3,5-dimethyl-1H-pyrazole	--	C11 H11 Cl N2 O	222.057	10.36	--	--	--	--	--	--	--	--	--	--	Full match	No results	No results	223.064	4.56128e+08	6.54088e+08	6.28729e+08	6.18283e+08	5.72363e+08	5.71869e+08	6.30398e+08	5.17718e+08	4.99279e+08	6.12559e+08	7.84695e+08	7.17326e+08	7.65117e+08	6.94861e+08	6.62402e+08	5.82329e+08	4.88839e+08	6.44805e+08	5.63995e+08	5.02095e+08	5.43142e+08	3.79628e+08	4.41741e+08	3.43548e+08	4.47732e+08	5.4325e+08	5.49267e+08	3.13792e+08	2.65898e+08	3.04525e+08
Com_309_pos	PC (17:0/17:0)	--	C42 H84 N O8 P	761.585	10.982	--	--	--	LMGP01010707	--	--	--	Glycerophospholipids [GP]	Glycerophosphocholines [GP01]	Diacylglycerophosphocholines [GP0101]	No results	Invalid mass	No results	762.592	5.83515e+08	3.81963e+08	4.28973e+08	5.24701e+08	3.97944e+08	4.37302e+08	4.12848e+08	6.91044e+08	7.57067e+08	4.45152e+08	5.59249e+08	7.59802e+08	6.058e+08	4.93131e+08	4.68301e+08	5.94502e+08	5.27725e+08	7.25918e+08	3.47864e+08	5.695e+08	4.87364e+08	5.20907e+08	4.85874e+08	6.70567e+08	3.90946e+08	5.97779e+08	5.2528e+08	7.07852e+08	5.7302e+08	8.69533e+08
Com_324_pos	SM (d16:0/20:1)	--	C41 H83 N2 O6 P	730.6	10.204	--	--	--	--	--	--	--	--	--	--	No results	Full match	No results	731.607	4.61422e+08	4.23589e+08	4.36393e+08	6.43667e+08	5.47313e+08	6.69816e+08	3.68077e+08	3.6891e+08	1.63814e+08	4.71275e+08	3.14734e+08	3.54672e+08	5.30827e+08	2.40019e+08	4.275e+08	6.51469e+08	3.23978e+08	3.15307e+08	3.01662e+08	6.92162e+08	1.30566e+08	5.38186e+08	4.77371e+08	3.02438e+08	7.72683e+08	5.0575e+08	1.67551e+08	7.02159e+08	7.30651e+08	4.7278e+08
Com_338_pos	PC (19:1/19:1)	--	C46 H88 N O8 P	813.615	10.653	--	--	--	LMGP01011774	--	--	--	Glycerophospholipids [GP]	Glycerophosphocholines [GP01]	Diacylglycerophosphocholines [GP0101]	No results	Invalid mass	No results	814.622	4.26797e+08	4.15463e+08	3.90966e+08	3.92396e+08	5.69792e+08	3.92362e+08	5.38977e+08	3.46373e+08	3.35611e+08	2.50162e+08	6.60724e+08	3.27311e+08	4.17147e+08	4.12167e+08	4.8427e+08	2.34912e+08	5.36477e+08	3.88095e+08	3.90526e+08	3.5297e+08	4.41704e+08	2.76794e+08	3.52106e+08	4.17682e+08	5.3786e+08	5.14238e+08	4.30735e+08	4.8391e+08	3.77691e+08	5.58326e+08
Com_342_pos	1-(6-hydroxy-4,7-dimethoxybenzo[b]furan-5-yl)ethan-1-one	--	C12 H12 O5	236.072	6.559	--	--	--	--	--	--	--	--	--	--	Invalid mass	No results	No results	237.079	4.15075e+08	4.35542e+08	5.13478e+08	5.11412e+08	5.07428e+08	4.43152e+08	4.84132e+08	3.81211e+08	4.59552e+08	4.44778e+08	4.34754e+08	5.87221e+08	5.36372e+08	4.68915e+08	4.83668e+08	4.3225e+08	4.18438e+08	4.16476e+08	5.90171e+07	6.74574e+08	4.49934e+08	5.14259e+08	4.14714e+08	4.18607e+08	3.94146e+08	5.51445e+08	4.34105e+08	4.45966e+08	5.15213e+08	4.07074e+08
Com_345_pos	SM (d18:1/14:0)	--	C37 H75 N2 O6 P	674.537	10.936	--	--	--	LMSP03010028	--	--	--	Sphingolipids [SP]	Phosphosphingolipids [SP03]	Ceramide phosphocholines (sphingomyelins) [SP0301]	No results	Full match	No results	675.544	3.21736e+08	5.64352e+08	4.27752e+08	3.97746e+08	4.47805e+08	3.48193e+08	2.73755e+08	5.14257e+08	5.77646e+08	3.75115e+08	2.37019e+08	5.25387e+08	5.94269e+08	3.90516e+08	4.35289e+08	3.59084e+08	4.06821e+08	5.06407e+08	3.94994e+08	3.24373e+08	2.92177e+08	3.70204e+08	4.06423e+08	3.20432e+08	2.77335e+08	5.29745e+08	5.53177e+08	3.24011e+08	3.8245e+08	4.50015e+08
Com_348_pos	Camptothecin	Camptothecin	C20 H16 N2 O4	370.094	10.897	cpd:C01897	--	--	--	--	--	--	--	--	--	Invalid mass	No results	No results	371.102	4.62872e+08	5.34679e+08	5.88567e+08	4.79225e+08	4.92797e+08	3.8257e+08	4.71266e+08	3.52944e+08	3.47387e+08	3.69408e+08	2.90621e+08	4.79194e+08	5.17475e+08	4.3101e+08	4.31263e+08	4.20812e+08	3.68679e+08	3.65228e+08	4.13914e+08	2.46242e+08	3.91599e+08	2.84379e+08	3.18051e+08	2.6888e+08	3.28379e+08	3.97888e+08	3.9248e+08	2.57306e+08	1.81166e+08	1.91548e+08
Com_362_pos	PC (17:1/17:2)	--	C42 H78 N O8 P	755.547	9.658	--	--	--	--	--	--	--	--	--	--	No results	Full match	No results	756.554	2.32735e+08	1.61954e+08	2.77428e+08	3.47287e+08	3.11637e+08	4.83784e+08	1.77227e+08	4.2842e+08	3.75397e+08	6.37347e+08	2.66541e+08	1.34152e+08	3.57442e+08	4.40167e+08	3.29492e+08	3.84511e+08	3.24718e+08	2.68841e+08	2.92102e+08	3.44086e+08	5.18133e+08	1.7367e+08	3.50327e+08	4.592e+08	3.66898e+08	2.44289e+08	2.45938e+08	2.17641e+08	5.25049e+08	5.46664e+08
Com_374_pos	SM (d14:0/22:2)	--	C41 H81 N2 O6 P	728.584	10.677	--	--	--	--	--	--	--	--	--	--	No results	Full match	No results	729.591	2.51264e+08	2.71085e+08	3.97166e+08	2.98154e+08	3.11145e+08	3.25077e+08	2.90279e+08	2.04252e+08	4.74288e+08	6.10563e+08	2.47752e+08	2.81123e+08	3.36661e+08	3.8314e+08	4.2718e+08	4.14698e+08	2.6511e+08	2.46637e+08	4.08679e+08	2.6075e+08	3.62476e+08	2.48259e+08	2.85463e+08	3.48749e+08	3.33336e+08	1.71419e+08	3.52446e+08	3.49842e+08	2.22865e+08	2.15991e+08
Com_386_pos	PC (18:2e/18:1)	--	C44 H84 N O7 P	769.597	11.155	--	--	--	--	--	--	--	--	--	--	No results	Full match	No results	770.603	2.69352e+08	4.67648e+08	1.54037e+08	2.56117e+08	2.0617e+08	7.74932e+07	2.29334e+08	5.3308e+08	1.90008e+08	2.53165e+08	4.45427e+08	2.34155e+08	2.24341e+08	1.3671e+08	2.34098e+08	3.08755e+08	3.52666e+08	1.77209e+08	2.72194e+08	2.31433e+08	2.69365e+08	3.57688e+08	3.10981e+08	3.12005e+08	1.68123e+08	1.78801e+08	2.00386e+08	2.49086e+08	2.65088e+08	1.61844e+08
Com_396_pos	PC (18:1/18:2)	--	C44 H82 N O8 P	783.569	11.054	--	--	--	LMGP01010895	--	--	--	Glycerophospholipids [GP]	Glycerophosphocholines [GP01]	Diacylglycerophosphocholines [GP0101]	No results	Invalid mass	No results	784.576	4.66475e+08	3.87425e+08	3.86314e+08	3.75613e+08	4.26288e+08	2.9778e+08	2.99152e+08	3.83602e+08	5.68902e+08	3.61242e+08	3.69267e+08	3.92765e+08	4.74137e+08	4.24086e+08	4.19763e+08	3.96945e+08	3.8154e+08	3.81113e+08	6.10936e+08	3.97532e+08	3.86985e+08	3.44974e+08	3.9614e+08	4.25063e+08	3.0793e+08	3.78905e+08	5.07668e+08	4.04049e+08	3.27532e+08	3.62148e+08
Com_397_pos	PC (18:1/18:1)	--	C44 H84 N O8 P	785.593	9.655	--	--	--	LMGP01012163	--	--	--	Glycerophospholipids [GP]	Glycerophosphocholines [GP01]	Diacylglycerophosphocholines [GP0101]	No results	Full match	No results	786.6	3.62492e+08	3.45426e+08	3.44571e+08	3.37431e+08	4.62171e+08	3.44933e+08	3.62255e+08	3.51363e+08	3.72133e+08	3.7175e+08	5.41899e+08	4.36154e+08	4.92028e+08	3.91061e+08	4.06602e+08	4.42891e+08	4.65403e+08	4.56568e+08	4.74183e+08	3.82964e+08	3.83982e+08	3.54484e+08	3.79509e+08	3.4915e+08	4.01076e+08	4.47271e+08	4.8575e+08	3.70686e+08	4.23539e+08	4.28425e+08
Com_444_pos	PC (14:0e/3:0)	--	C25 H52 N O7 P	509.349	9.508	--	--	--	--	--	--	--	--	--	--	No results	Full match	Full match	510.356	3.54017e+08	2.63458e+08	2.74135e+08	3.63882e+08	3.9754e+08	3.63993e+08	2.89271e+08	4.30026e+08	4.28151e+08	3.70256e+08	3.91848e+08	2.88969e+08	3.13327e+08	2.42021e+08	3.20565e+08	2.95352e+08	3.52284e+08	1.88546e+08	2.85793e+08	2.78553e+08	1.84371e+08	3.08561e+08	3.44469e+08	2.21575e+08	3.92569e+08	3.96932e+08	2.46399e+08	3.36502e+08	2.49192e+08	2.972e+08
Com_465_pos	PC (18:4e/22:6)	--	C48 H78 N O7 P	811.551	11.595	--	--	--	--	--	--	--	--	--	--	No results	Full match	No results	812.557	2.71771e+08	3.60738e+08	1.70466e+08	3.91735e+08	2.2243e+08	3.35224e+08	4.06654e+08	2.71416e+08	1.93739e+08	3.39284e+08	1.8533e+07	3.26075e+08	3.38412e+08	3.37263e+08	2.40293e+08	3.8372e+08	2.79049e+08	2.69565e+08	3.12218e+08	3.84478e+08	2.7948e+08	3.23842e+08	2.71526e+08	3.30682e+08	2.78406e+08	3.44171e+08	2.11165e+08	4.48054e+08	4.29926e+08	2.8755e+08
Com_475_pos	PC (18:3e/14:0)	--	C40 H76 N O7 P	713.536	10.15	--	--	--	--	--	--	--	--	--	--	No results	Full match	No results	714.543	1.64687e+08	1.85806e+08	3.01934e+08	2.70188e+08	2.26231e+08	4.1263e+08	2.0474e+08	1.51095e+08	2.11883e+08	2.76279e+08	1.81745e+08	2.0415e+08	2.54185e+08	1.32268e+08	3.14007e+08	2.25424e+08	1.59612e+08	3.7639e+08	1.8836e+08	1.06177e+08	3.53453e+08	1.29221e+08	2.63613e+08	2.20219e+08	2.22417e+08	1.06688e+08	3.45737e+08	1.74381e+08	3.28656e+08	2.38142e+08
Com_498_pos	2-Phenylacetamide	2-Phenylacetamide; alpha-Phenylacetamide	C8 H9 N O	135.069	5.105	cpd:C02505	map00360 Phenylalanine metabolism	HMDB0010715	--	Benzenoids	Benzene and substituted derivatives	Phenylacetamides	--	--	--	No results	Full match	No results	136.076	2.72301e+08	2.83129e+08	2.60757e+08	3.15186e+08	3.26703e+08	3.44865e+08	3.38764e+08	2.89738e+08	3.13548e+08	3.31797e+08	3.2473e+08	3.29049e+08	3.42297e+08	3.77069e+08	4.00102e+08	3.64171e+08	3.36715e+08	7.16695e+07	3.79006e+08	3.55436e+08	3.32163e+08	3.45703e+08	3.85349e+08	3.43907e+08	3.71317e+08	3.90488e+08	3.19678e+08	2.66725e+08	2.95022e+08	3.41476e+08
Com_510_pos	PC (20:3/20:3)	--	C48 H84 N O8 P	833.591	10.768	--	--	--	LMGP01011888	--	--	--	Glycerophospholipids [GP]	Glycerophosphocholines [GP01]	Diacylglycerophosphocholines [GP0101]	No results	Full match	No results	834.598	1.8334e+08	1.6926e+08	1.65251e+08	2.75899e+08	2.02689e+08	1.34353e+08	3.62411e+08	2.08635e+08	2.19511e+08	1.67517e+08	1.48026e+08	1.61128e+08	2.47719e+08	1.15197e+08	3.06548e+08	2.03335e+08	3.00185e+08	2.09643e+08	2.18903e+08	2.11906e+08	2.32062e+08	1.51805e+08	2.07536e+08	2.15133e+08	2.53981e+08	3.23094e+08	2.43852e+08	2.10392e+08	2.48732e+08	2.88733e+08
Com_553_pos	PC (18:0/20:5)	--	C46 H82 N O8 P	807.577	11.021	--	--	--	LMGP01010807	--	--	--	Glycerophospholipids [GP]	Glycerophosphocholines [GP01]	Diacylglycerophosphocholines [GP0101]	No results	Full match	No results	808.585	1.5121e+08	1.48758e+08	2.38623e+08	1.47775e+08	2.18245e+08	1.33772e+08	3.50455e+07	1.4558e+08	2.71066e+08	1.5995e+08	1.66813e+08	1.25836e+08	2.54152e+08	6.85071e+07	2.38193e+08	1.15719e+08	1.44141e+08	1.86939e+08	1.69217e+08	7.73186e+07	2.22137e+08	1.12469e+08	2.11846e+08	2.3632e+08	1.43181e+08	1.33659e+08	3.40716e+08	1.50181e+08	9.86097e+07	1.55983e+08
Com_561_pos	SM (d21:0/14:1)	--	C40 H81 N2 O6 P	716.584	11.027	--	--	--	--	--	--	--	--	--	--	No results	Full match	No results	717.591	2.43481e+08	2.48733e+08	1.32611e+08	1.88435e+08	1.14456e+08	1.53951e+08	1.48492e+08	1.52557e+08	2.96588e+08	3.27255e+08	2.13525e+08	1.42498e+08	2.12479e+08	1.60835e+08	1.25095e+08	1.73556e+08	2.09439e+08	1.50084e+08	2.54036e+08	1.33831e+08	2.90346e+08	2.02421e+08	1.18268e+08	1.68634e+08	1.69356e+08	1.28158e+08	2.24924e+08	2.03723e+08	1.89188e+08	1.43399e+08
Com_566_pos	PC (14:1e/19:2)	--	C41 H78 N O7 P	727.552	11.219	--	--	--	--	--	--	--	--	--	--	No results	Full match	No results	728.559	1.36225e+08	1.20779e+08	1.30653e+08	1.67025e+08	1.16886e+08	2.22113e+08	1.23256e+08	1.08193e+08	1.33267e+08	3.246e+08	2.67706e+08	1.26575e+08	1.98904e+08	1.34331e+08	1.97281e+08	2.21103e+08	1.53675e+08	2.05285e+08	1.63539e+08	1.37837e+08	2.3841e+08	1.08571e+08	1.83615e+08	2.09544e+08	1.39246e+08	8.96722e+07	1.7214e+08	1.51616e+08	1.60007e+08	1.46192e+08
Com_579_pos	2-Hydroxycinnamic acid	--	C9 H8 O3	164.048	2.329	--	--	HMDB0002641	--	Phenylpropanoids and polyketides	Cinnamic acids and derivatives	Hydroxycinnamic acids and derivatives	--	--	--	Full match	Not the top hit	Full match	165.055	2.0362e+08	1.36315e+08	1.9793e+08	1.31566e+08	2.29927e+08	1.70918e+08	2.42793e+08	1.96321e+08	2.30337e+08	2.84011e+08	1.84193e+08	2.65417e+08	2.52533e+08	2.67028e+08	2.65072e+08	2.15951e+08	1.07972e+08	7.30833e+07	1.46231e+08	1.78823e+08	1.98262e+08	2.6905e+08	2.37527e+08	3.42103e+08	2.13411e+08	2.70055e+08	1.08638e+08	1.94382e+08	2.86943e+08	1.78176e+08
Com_602_pos	PC (14:1e/3:0)	--	C25 H50 N O7 P	507.333	8.989	--	--	--	--	--	--	--	--	--	--	No results	Full match	No results	508.34	1.75195e+08	1.88213e+08	1.30877e+08	1.95469e+08	1.93755e+08	2.80669e+08	1.66202e+08	1.746e+08	2.06026e+08	2.10991e+08	1.71487e+08	1.12046e+08	1.75335e+08	1.44557e+08	1.802e+08	1.3489e+08	2.25383e+08	1.25404e+08	1.0953e+08	1.71946e+08	1.93088e+08	1.37815e+08	1.6718e+08	1.32705e+08	1.73268e+08	2.3506e+08	1.09551e+08	1.72236e+08	1.44238e+08	1.64675e+08
Com_616_pos	PC (17:0/18:1)	--	C43 H84 N O8 P	773.591	9.994	--	--	--	LMGP01010711	--	--	--	Glycerophospholipids [GP]	Glycerophosphocholines [GP01]	Diacylglycerophosphocholines [GP0101]	No results	Full match	No results	774.599	1.67517e+08	1.98883e+08	1.47947e+08	1.39691e+08	1.65131e+08	1.30668e+08	1.63333e+08	1.88388e+08	1.57405e+08	1.55038e+08	2.72622e+08	2.04774e+08	2.42661e+08	1.50965e+08	1.92479e+08	6.66448e+07	1.30851e+08	1.14446e+08	1.48859e+08	9.57848e+07	1.42368e+08	1.13269e+08	1.70728e+08	1.53231e+08	1.45464e+08	1.33203e+08	1.25002e+08	2.0045e+08	1.95962e+08	2.58512e+08
Com_656_pos	6-Methylquinoline	--	C10 H9 N	143.074	5.104	--	--	HMDB0033115	--	Organoheterocyclic compounds	Quinolines and derivatives	-	--	--	--	Full match	No results	No results	144.081	1.80863e+08	1.7622e+08	1.63959e+08	2.05866e+08	2.07512e+08	2.20433e+08	2.18429e+08	1.85137e+08	2.07009e+08	2.11488e+08	2.04075e+08	2.07255e+08	2.12801e+08	2.42738e+08	5.61859e+07	2.32258e+08	2.0822e+08	1.41601e+08	2.4176e+08	2.25118e+08	2.07608e+08	2.194e+08	2.43039e+08	2.18759e+08	2.36432e+08	2.48737e+08	2.03745e+08	1.66673e+08	1.94689e+08	2.19447e+08
Com_658_pos	SM (d17:2/24:0)	--	C46 H91 N2 O6 P	798.662	9.675	--	--	--	--	--	--	--	--	--	--	No results	Full match	No results	799.669	1.78627e+08	1.72226e+08	1.35778e+08	1.12697e+08	1.64266e+08	1.17572e+08	2.38125e+08	1.09139e+08	1.44915e+08	1.25638e+08	1.15954e+08	2.41166e+08	2.58858e+08	1.33766e+08	1.35207e+08	1.84854e+08	1.05012e+08	1.35621e+08	8.55285e+07	2.51725e+08	1.21665e+08	1.52718e+08	1.50599e+08	7.38466e+07	1.61353e+08	2.14547e+08	8.39698e+07	1.69704e+08	1.05475e+08	9.38823e+07
Com_672_pos	SM (d28:1/12:0)	--	C45 H91 N2 O6 P	786.661	11.375	--	--	--	--	--	--	--	--	--	--	No results	Full match	No results	787.668	1.61323e+08	1.47349e+08	1.3588e+08	1.33528e+08	1.51452e+08	1.36806e+08	1.71421e+08	1.3749e+08	1.64305e+08	6.86278e+07	1.17576e+08	1.94139e+08	2.45694e+08	1.34545e+08	1.1909e+08	1.61473e+08	1.0425e+08	1.85083e+08	1.5884e+08	7.85152e+07	1.27429e+07	2.39978e+08	2.00695e+08	6.23904e+07	1.82225e+08	2.11819e+08	1.15417e+08	1.80116e+08	8.23869e+07	1.34435e+08
Com_708_pos	PC (18:3e/19:2)	--	C45 H82 N O7 P	779.584	10.778	--	--	--	--	--	--	--	--	--	--	No results	Full match	No results	780.591	1.26466e+08	1.35202e+08	1.25123e+08	1.4362e+08	1.3832e+08	1.41535e+08	1.59548e+08	7.18899e+07	8.20688e+07	1.11531e+08	1.19169e+08	1.25744e+08	1.57916e+08	1.60513e+08	2.41547e+08	1.13381e+08	2.18854e+08	1.50639e+08	1.00551e+08	1.72536e+08	6.53575e+07	1.11564e+08	1.24312e+08	1.38523e+08	2.41718e+08	1.54964e+08	1.08523e+08	1.42773e+08	2.13834e+08	1.76806e+08
Com_724_pos	C-8 Ceramide-1-phosphate	--	C26 H52 N O6 P	505.354	11.615	--	--	--	--	--	--	--	--	--	--	Full match	No results	No results	506.361	1.21431e+08	1.17217e+08	1.26251e+08	1.68785e+08	1.65517e+08	1.30333e+08	1.8784e+08	1.67332e+08	1.457e+08	1.91867e+08	1.87555e+08	1.79795e+08	1.77246e+08	2.02542e+08	1.79834e+08	2.04724e+08	1.83943e+08	1.59813e+08	1.94877e+08	1.84072e+08	1.84231e+08	2.13611e+08	1.93813e+08	2.15767e+08	1.32864e+08	2.07276e+08	9.78131e+07	1.37552e+08	2.18384e+08	1.88409e+08
Com_733_pos	Fenpropimorph	Fenpropimorph	C20 H33 N O	303.254	9.677	cpd:C18787	--	HMDB0037270	--	Benzenoids	Benzene and substituted derivatives	Phenylpropanes	--	--	--	Invalid mass	No results	No results	304.261	4.50831e+07	3.15346e+07	1.18082e+08	4.36968e+07	2.09854e+07	1.06634e+08	2.05389e+07	1.59162e+07	1.2393e+07	2.17263e+07	9.42201e+06	5.68382e+07	1.84756e+07	1.3705e+07	5.23684e+06	2.34553e+08	1.84403e+07	5.36804e+07	7.52858e+07	9.18183e+06	1.729e+08	1.04652e+07	7.19962e+07	2.58587e+07	1.16575e+07	2.66619e+07	1.33335e+07	4.12564e+07	3.88536e+07	4.91951e+07
Com_740_pos	PC (18:4e/17:1)	--	C43 H78 N O7 P	751.552	11.011	--	--	--	--	--	--	--	--	--	--	No results	Full match	No results	752.56	1.52217e+08	1.39145e+08	1.14612e+08	1.82613e+08	9.80228e+07	1.15094e+08	8.62329e+07	8.29628e+07	1.42618e+08	1.63546e+08	1.76334e+08	1.2819e+08	2.06439e+08	1.76177e+08	1.73146e+08	1.48066e+08	1.47543e+08	1.76804e+08	1.608e+08	1.04697e+08	1.45222e+08	1.06108e+08	1.15272e+08	2.30378e+08	9.58531e+07	1.24472e+08	1.55482e+08	1.39761e+08	1.44637e+08	1.7364e+08
Com_741_pos	PC (18:4e/20:1)	--	C46 H84 N O7 P	811.608	9.652	--	--	--	--	--	--	--	--	--	--	No results	Invalid mass	No results	794.605	7.6284e+07	9.23289e+07	1.0096e+08	7.06487e+07	8.24937e+07	7.41549e+07	1.03585e+08	8.14383e+07	9.2472e+07	5.49141e+07	1.67326e+08	1.17097e+08	2.16104e+08	7.81558e+07	1.04653e+08	2.00299e+08	9.55394e+07	1.21085e+08	2.06313e+08	7.76414e+07	1.04512e+08	8.31375e+07	8.84601e+07	6.90435e+07	1.40714e+08	1.78231e+08	8.08985e+07	1.06813e+08	8.80627e+07	1.02907e+08
Com_750_pos	PC(16:0/16:0)	--	C40 H80 N O8 P	733.561	11.053	--	--	HMDB0000564	LMGP01010564	Lipids and lipid-like molecules	Glycerophospholipids	Glycerophosphocholines	Glycerophospholipids [GP]	Glycerophosphocholines [GP01]	Diacylglycerophosphocholines [GP0101]	No results	No results	Full match	734.569	1.164e+08	1.14021e+08	1.15519e+08	1.12681e+08	1.08998e+08	9.73042e+07	8.56757e+07	9.08006e+07	2.13606e+08	1.09495e+08	1.68509e+08	9.77424e+07	1.58853e+08	8.35102e+07	1.25817e+08	1.48544e+08	1.05902e+08	1.54505e+08	9.19506e+07	5.47153e+07	2.02992e+08	5.48877e+07	1.27315e+08	1.11069e+08	7.616e+07	1.08033e+08	1.92934e+08	1.24626e+08	9.61967e+07	1.57973e+08
Com_766_pos	PC (18:3e/20:2)	--	C46 H84 N O7 P	793.598	9.653	--	--	--	--	--	--	--	--	--	--	No results	Full match	No results	794.605	6.1456e+07	7.86817e+07	9.63093e+07	5.58324e+07	6.2785e+07	5.46047e+07	9.04046e+07	5.78278e+07	7.10276e+07	5.12385e+07	1.41167e+08	9.66656e+07	2.03214e+08	6.30478e+07	8.48874e+07	1.85081e+08	8.23656e+07	1.02114e+08	1.89478e+08	6.52162e+07	8.61244e+07	6.08262e+07	7.6903e+07	5.52373e+07	1.22795e+08	1.60757e+08	6.36736e+07	7.59095e+07	7.43781e+07	8.65487e+07
Com_767_pos	PC (22:6e/16:0)	--	C46 H82 N O7 P	791.583	10.185	--	--	--	--	--	--	--	--	--	--	No results	Full match	No results	792.59	1.09543e+08	9.41835e+07	1.38381e+08	1.11082e+08	1.53838e+08	1.59897e+08	1.34175e+08	7.9928e+07	5.82983e+07	5.27634e+07	1.24461e+08	1.24376e+08	1.01421e+08	1.03033e+08	1.09335e+08	2.03528e+08	1.79162e+08	1.32001e+08	8.769e+07	1.3189e+08	4.97939e+07	7.80662e+07	1.12955e+08	9.716e+07	1.14932e+08	9.22859e+07	7.89075e+07	1.42975e+08	2.02623e+08	1.36891e+08
Com_770_pos	PC (18:2e/20:3)	--	C46 H84 N O7 P	793.598	11.049	--	--	--	--	--	--	--	--	--	--	No results	Full match	No results	794.606	1.34707e+08	1.31812e+08	8.38555e+07	9.49069e+07	1.09189e+08	1.1337e+08	9.31827e+07	9.62319e+07	1.51079e+08	8.09476e+07	1.56351e+08	1.34933e+08	1.51006e+08	1.36641e+08	1.34253e+08	1.58444e+08	1.24005e+08	1.34896e+08	1.02157e+08	8.95309e+07	9.48199e+07	1.18294e+08	8.2614e+07	1.04001e+08	1.04663e+08	1.31903e+08	1.36544e+08	1.57608e+08	2.0038e+08	1.43191e+08
Com_791_pos	PC (17:0/18:3)	--	C43 H80 N O8 P	769.561	11.037	--	--	--	--	--	--	--	--	--	--	No results	Full match	No results	770.569	9.97571e+07	8.23767e+07	1.03563e+08	1.04872e+08	1.00789e+08	1.06439e+08	6.03156e+07	9.51112e+07	1.6353e+08	1.14508e+08	1.18692e+08	8.14336e+07	1.83053e+08	3.91677e+07	1.12569e+08	9.31634e+07	1.06747e+08	9.15716e+07	1.24878e+08	4.35523e+07	1.52966e+08	5.944e+07	1.05699e+08	1.05091e+08	6.59049e+07	7.75854e+07	1.87069e+08	6.97301e+07	8.6007e+07	1.19598e+08
Com_797_pos	PC (16:2e/4:0)	--	C28 H54 N O7 P	547.364	9.672	--	--	--	--	--	--	--	--	--	--	No results	Full match	Full match	548.372	1.00754e+08	1.01307e+08	1.09023e+08	1.35029e+08	1.07674e+08	9.00692e+07	1.0617e+08	6.08479e+07	7.95128e+07	9.10254e+07	9.31214e+07	6.33834e+07	1.09465e+08	9.04154e+07	1.12123e+08	9.7144e+07	1.20317e+08	8.44714e+07	6.20148e+07	9.53818e+07	1.96504e+08	8.69676e+07	1.15939e+08	1.20319e+08	9.60179e+07	1.35012e+08	8.68303e+07	8.09597e+07	6.42659e+07	9.93376e+07
Com_815_pos	SM (d19:0/16:1)	--	C40 H81 N2 O6 P	716.584	11.309	--	--	--	--	--	--	--	--	--	--	No results	Full match	No results	717.591	1.0426e+08	1.06377e+08	1.02673e+08	9.62578e+07	9.53391e+07	1.43508e+08	8.48657e+07	7.08748e+07	2.39342e+07	1.75652e+08	1.32918e+08	1.0778e+08	9.1733e+07	8.49079e+07	1.17511e+08	9.51768e+07	1.10387e+08	1.09936e+08	1.81853e+08	7.48657e+07	1.87612e+08	1.435e+08	9.02468e+07	1.42915e+08	1.38631e+08	7.41141e+07	1.04073e+08	1.58906e+08	8.60921e+07	9.49632e+07
Com_831_pos	PC (18:0/19:2)	--	C45 H86 N O8 P	799.61	10.392	--	--	--	--	--	--	--	--	--	--	No results	Full match	No results	800.616	3.57341e+07	2.58744e+07	3.00115e+07	2.17576e+07	1.7084e+07	2.28967e+07	3.58833e+07	2.75998e+07	2.50934e+07	2.30722e+07	1.63096e+08	4.44254e+07	2.55232e+07	3.2894e+07	3.36166e+07	3.02146e+07	1.96445e+07	4.9086e+07	2.0526e+07	3.28719e+07	2.0321e+07	1.90981e+07	2.44986e+07	2.10456e+07	4.98727e+07	2.74102e+07	2.12899e+07	2.66673e+07	3.67134e+07	3.26187e+07
Com_860_pos	PC (18:5e/19:2)	--	C45 H78 N O7 P	775.552	11.313	--	--	--	--	--	--	--	--	--	--	No results	Full match	No results	776.559	1.45681e+08	8.50341e+07	9.5747e+07	7.90543e+07	2.34853e+06	1.13692e+08	1.04488e+08	8.19155e+07	3.31336e+06	1.0321e+08	1.08928e+08	9.40633e+07	1.07529e+08	8.96059e+07	1.00123e+08	9.48102e+07	9.16009e+07	8.83436e+07	7.48634e+06	7.13796e+07	2.99954e+06	8.60317e+07	9.478e+07	1.16323e+08	1.04578e+08	9.3716e+07	1.15747e+08	8.79146e+07	9.12401e+07	9.88263e+07
Com_878_pos	SM (d16:0/18:0)	--	C39 H81 N2 O6 P	704.586	11.305	--	--	--	LMSP03010095	--	--	--	Sphingolipids [SP]	Phosphosphingolipids [SP03]	Ceramide phosphocholines (sphingomyelins) [SP0301]	No results	Full match	No results	705.594	6.21541e+06	9.35869e+07	4.50811e+06	3.81666e+06	8.71785e+07	4.71485e+06	5.29004e+06	3.66013e+06	1.14258e+07	5.97394e+06	8.17426e+07	9.19918e+06	3.88219e+06	1.50038e+08	9.00556e+07	6.74208e+06	1.36834e+07	7.84504e+07	4.7934e+06	9.92628e+07	3.94668e+06	6.05704e+06	2.9447e+06	6.17226e+06	4.34871e+06	4.06469e+06	4.69028e+06	5.0297e+06	4.84933e+06	6.36276e+06
Com_900_pos	PC (22:5e/16:1)	--	C46 H82 N O7 P	791.583	9.646	--	--	--	--	--	--	--	--	--	--	No results	Full match	No results	792.591	7.47639e+07	7.65634e+07	8.78096e+07	1.08117e+08	1.02918e+08	1.06768e+08	8.88067e+07	6.56299e+07	1.08293e+08	1.10568e+08	1.08352e+08	1.30762e+08	1.11311e+08	1.06612e+08	1.11802e+08	1.20975e+08	1.38567e+08	1.1336e+08	1.48517e+08	1.45524e+08	8.8183e+07	8.58066e+07	7.33575e+07	9.81084e+07	1.23629e+08	1.18858e+08	1.06197e+08	7.67762e+07	1.54187e+08	1.13291e+08
Com_922_pos	PC (18:1e/18:4)	--	C44 H80 N O7 P	748.541	11.38	--	--	--	--	--	--	--	--	--	--	No results	Invalid mass	No results	749.547	6.78833e+07	5.0283e+07	1.28782e+08	9.59913e+07	1.02247e+08	6.69449e+07	4.09415e+07	4.70793e+07	9.16582e+07	9.97703e+07	9.35738e+07	6.55373e+07	9.06618e+07	3.62742e+07	1.30251e+08	6.9422e+07	5.05533e+07	4.55106e+07	1.05823e+08	6.13591e+07	1.06277e+08	5.51765e+07	1.26931e+08	6.94772e+07	9.20528e+07	7.74985e+07	9.84953e+07	6.42345e+07	4.91524e+07	9.77716e+07
Com_932_pos	PC (16:1e/20:4)	--	C44 H80 N O7 P	765.569	11.036	--	--	--	--	--	--	--	--	--	--	No results	Full match	No results	766.576	6.69422e+07	6.20743e+07	8.13429e+07	8.18961e+07	7.60192e+07	8.10956e+07	4.32448e+07	7.63263e+07	1.36123e+08	8.84892e+07	1.04471e+08	5.79535e+07	1.23606e+08	2.56703e+07	9.27031e+07	3.02383e+07	7.61685e+07	7.1214e+07	8.07775e+07	3.12662e+07	1.90663e+06	5.46333e+07	1.06379e+08	7.88516e+07	5.00515e+07	5.64592e+07	1.40292e+08	8.08397e+07	6.31234e+07	8.69196e+07
Com_945_pos	PC (20:5e/18:1)	--	C46 H82 N O7 P	791.583	11.067	--	--	--	--	--	--	--	--	--	--	No results	Full match	No results	792.59	1.11341e+08	1.00094e+08	5.70879e+07	1.17228e+08	1.02383e+08	9.27432e+07	6.06808e+07	5.20962e+07	9.0079e+07	6.29683e+07	1.18939e+08	1.22677e+08	9.57601e+07	6.94676e+07	8.59168e+07	9.11984e+07	1.1221e+08	9.2111e+07	8.40274e+07	5.60451e+07	1.15718e+08	6.22745e+07	9.04783e+07	1.13522e+08	3.96203e+07	1.13329e+08	1.05145e+08	1.32932e+08	1.36756e+08	1.50789e+08
Com_973_pos	SM (d22:1/13:1)	--	C40 H79 N2 O6 P	714.568	8.691	--	--	--	--	--	--	--	--	--	--	No results	Full match	No results	715.575	4.10637e+07	4.02581e+07	7.09099e+07	7.29015e+07	3.35535e+07	8.49206e+07	6.26616e+07	5.15848e+07	8.26944e+07	1.27845e+08	6.35747e+07	4.46196e+07	8.2058e+07	3.6548e+07	7.31387e+07	7.01038e+07	5.7309e+07	4.64411e+07	9.23643e+07	3.85991e+07	7.82618e+07	4.02377e+07	5.71521e+07	7.96396e+07	6.17379e+07	3.64375e+07	8.8874e+07	3.7845e+07	8.76424e+07	6.02125e+07
Com_975_pos	PC (20:0/18:2)	--	C46 H88 N O8 P	813.624	11.308	--	--	--	LMGP01011296	--	--	--	Glycerophospholipids [GP]	Glycerophosphocholines [GP01]	Diacylglycerophosphocholines [GP0101]	No results	Full match	No results	814.631	4.03795e+07	3.79282e+07	3.0549e+07	3.1837e+07	4.40628e+07	1.23046e+08	3.17697e+07	4.32721e+07	5.02606e+07	2.8003e+07	1.23438e+08	5.67693e+07	2.95234e+07	4.3674e+07	5.3791e+07	3.36787e+07	2.97092e+07	5.61207e+07	6.86787e+07	3.80522e+07	5.62967e+07	3.55797e+07	7.52935e+06	3.82642e+07	3.76391e+07	5.72648e+07	1.0856e+07	4.53149e+07	2.19309e+07	4.746e+07
Com_1025_pos	PC (17:0/18:4)	--	C43 H78 N O8 P	745.562	9.628	--	--	--	--	--	--	--	--	--	--	No results	Invalid mass	No results	746.568	6.61165e+06	1.87088e+07	5.30698e+07	5.46367e+07	3.40958e+07	1.0843e+08	1.13517e+07	5.2125e+07	5.81031e+07	1.16972e+08	3.95561e+07	3.13791e+07	6.09034e+07	1.67302e+07	2.51084e+07	4.16559e+07	3.3599e+07	2.20281e+07	5.91849e+07	1.30723e+07	6.48623e+07	2.8687e+07	3.14873e+07	8.49304e+07	4.5588e+07	2.24978e+07	9.70295e+07	4.7311e+07	6.28424e+07	4.84025e+07
Com_1026_pos	(-)-Epigallocatechin	(-)-Epigallocatechin; Epigallocatechol	C15 H14 O7	634.123	9.659	cpd:C12136	--	HMDB0038361	--	Phenylpropanoids and polyketides	Flavonoids	Flavans	--	--	--	Invalid mass	No results	No results	635.13	4.65452e+07	5.62171e+07	5.3974e+07	1.04786e+08	1.04701e+08	8.86621e+07	8.96773e+07	6.82068e+07	8.35348e+07	8.47296e+07	1.04483e+08	1.04648e+08	1.11807e+08	1.07278e+08	9.11628e+07	8.95657e+07	7.23338e+07	7.52746e+07	8.79716e+07	6.18899e+07	8.86802e+07	5.60532e+07	6.84246e+07	5.39187e+07	7.01579e+07	8.72745e+07	7.48071e+07	2.40636e+07	3.79295e+07	4.56658e+07
Com_1077_pos	PE (18:1/18:1)	--	C41 H78 N O8 P	743.547	11.187	--	--	--	LMGP02010109	--	--	--	Glycerophospholipids [GP]	Glycerophosphoethanolamines [GP02]	Diacylglycerophosphoethanolamines [GP0201]	No results	Full match	No results	744.554	6.85263e+07	5.72233e+07	4.71199e+07	5.84692e+07	2.48838e+07	4.4814e+07	6.43579e+07	3.23851e+07	6.77493e+07	5.14588e+07	5.74339e+07	4.17252e+07	5.60735e+07	6.50845e+07	3.48089e+07	5.31885e+07	4.0975e+07	2.23689e+07	3.07617e+07	6.55847e+07	2.61906e+07	1.06527e+08	6.03073e+07	6.32414e+07	5.77083e+07	8.4179e+07	3.93062e+07	6.99756e+07	9.03541e+07	4.9542e+07
Com_1141_pos	PC (18:2/19:2)	--	C45 H82 N O8 P	795.577	11.699	--	--	--	--	--	--	--	--	--	--	No results	Full match	No results	796.584	2.30428e+07	3.21199e+07	5.00253e+07	5.13688e+07	3.84534e+07	4.61666e+07	3.49812e+07	2.72103e+07	4.32675e+07	6.81438e+07	5.4018e+07	3.83026e+07	4.4471e+07	1.99645e+07	4.91204e+07	2.88629e+07	2.86793e+07	4.32081e+07	1.07558e+08	8.36441e+06	3.61878e+07	2.87753e+07	3.54891e+07	1.12121e+07	3.76219e+07	1.46113e+07	3.66697e+07	6.17968e+07	3.22458e+07	4.24292e+07
Com_1176_pos	13-HPODE	--	C18 H32 O4	312.23	7.988	--	--	HMDB0003871	LMFA02000034	Lipids and lipid-like molecules	Fatty Acyls	Lineolic acids and derivatives	Fatty Acyls [FA]	Octadecanoids [FA02]	Other Octadecanoids [FA0200]	No results	No results	Full match	313.237	4.6031e+07	8.07935e+07	4.44726e+07	4.4198e+07	4.23766e+07	3.2401e+07	3.56145e+07	4.85762e+07	3.12494e+07	4.01071e+07	3.24306e+07	4.74321e+07	3.5344e+07	3.62438e+07	4.30853e+07	3.59627e+07	4.60002e+07	5.57387e+07	3.2288e+07	5.90418e+07	4.63277e+07	4.72476e+07	7.08772e+07	3.53792e+07	5.04791e+07	6.40674e+07	5.16207e+07	3.85837e+07	4.05299e+07	4.83474e+07
Com_1179_pos	Radicinin	--	C12 H12 O5	236.072	11.401	--	--	--	--	--	--	--	--	--	--	Invalid mass	No results	No results	237.079	2.4824e+07	2.39225e+07	2.70804e+07	7.19697e+07	6.56319e+07	6.66459e+07	5.89437e+07	4.68452e+07	4.04732e+07	5.71258e+07	9.15753e+07	7.26024e+07	8.87741e+07	7.63618e+07	6.26868e+07	5.90997e+07	4.44658e+07	6.57762e+07	9.22019e+07	3.64564e+07	5.74402e+07	3.43945e+07	3.79481e+07	3.38732e+07	4.51214e+07	5.9414e+07	5.10425e+07	1.20261e+07	2.47062e+07	2.7415e+07
Com_1205_pos	PC (19:0/20:3)	--	C47 H88 N O8 P	825.623	10.4	--	--	--	--	--	--	--	--	--	--	No results	Full match	No results	826.628	2.68652e+07	2.49493e+07	2.56457e+06	1.06247e+07	1.77752e+07	3.48775e+07	2.41351e+07	4.41575e+07	3.92665e+07	2.75879e+07	2.58871e+07	6.99299e+07	2.14242e+07	3.35596e+07	2.65776e+07	3.10301e+07	1.22601e+07	4.42559e+07	3.55286e+07	2.24854e+07	4.6426e+07	2.1433e+07	9.19194e+07	2.17647e+07	2.64388e+07	3.47629e+07	3.12631e+07	2.45083e+07	1.9425e+07	1.5312e+07
Com_1258_pos	PC (19:0/20:5)	--	C47 H84 N O8 P	821.593	10.391	--	--	--	--	--	--	--	--	--	--	No results	Full match	No results	822.6	5.61117e+07	3.30163e+07	5.55228e+07	3.20409e+07	1.65611e+07	3.19039e+07	4.8612e+07	3.82531e+07	5.06277e+07	3.73709e+07	4.25214e+07	5.7913e+07	4.66432e+07	3.23033e+07	5.43597e+07	3.95154e+07	2.88446e+07	8.61745e+07	3.99889e+07	4.95219e+07	3.82962e+07	3.93172e+07	4.73185e+07	3.83532e+07	5.93011e+07	3.03173e+07	4.55341e+07	3.82623e+07	3.97192e+07	3.92553e+07
Com_1296_pos	PC (17:0/17:1)	--	C42 H82 N O8 P	759.578	10.406	--	--	--	--	--	--	--	--	--	--	No results	Full match	No results	760.585	6.15841e+07	4.58111e+07	4.33561e+07	5.60734e+07	2.56374e+07	4.32243e+07	4.59665e+07	5.16867e+07	4.2634e+07	5.53444e+07	5.85619e+07	7.98353e+07	5.0416e+07	4.38317e+07	4.10469e+07	5.08393e+07	3.72196e+07	6.47794e+07	5.44469e+07	8.45306e+07	3.44209e+07	4.11881e+07	3.90319e+07	4.14008e+07	5.22399e+07	4.65686e+07	3.85201e+07	4.12218e+07	4.92696e+07	4.18174e+07
Com_1315_pos	ACar 14:1	--	C21 H40 N O4	369.288	6.406	--	--	--	--	--	--	--	--	--	--	No results	Invalid mass	No results	370.295	1.22685e+07	5.21052e+06	1.00119e+07	4.1981e+06	3.32693e+06	1.62994e+06	9.42756e+06	7.3325e+06	2.21667e+06	5.27822e+06	5.9947e+06	1.09605e+07	1.09384e+07	7.87081e+07	1.23235e+07	6.5631e+06	5.7658e+06	7.68658e+06	3.3219e+06	4.85225e+06	2.93089e+06	4.05398e+06	3.86808e+06	3.92723e+06	3.92135e+06	2.94619e+06	9.91365e+06	9.36344e+06	8.52497e+06	8.50879e+06
Com_1319_pos	DL-Citrulline	--	C6 H13 N3 O3	175.096	1.268	--	--	HMDB0250742	--	Organic acids and derivatives	Carboxylic acids and derivatives	Amino acids, peptides, and analogues	--	--	--	No results	No results	Full match	176.103	5.17466e+07	4.91682e+07	4.22487e+07	5.76193e+07	6.1089e+07	4.52372e+07	5.52347e+07	5.20839e+07	6.63346e+07	5.18098e+07	4.26273e+07	3.56789e+07	6.66829e+07	5.00086e+07	5.81593e+07	3.51669e+07	6.41816e+07	4.23056e+07	6.42767e+07	7.35882e+07	6.34946e+07	4.50217e+07	8.15517e+07	5.30777e+07	8.28079e+07	6.69981e+07	4.66279e+07	4.84756e+07	5.4941e+07	5.8302e+07
Com_1359_pos	PC (20:3e/14:1)	--	C42 H78 N O7 P	739.553	11.201	--	--	--	--	--	--	--	--	--	--	No results	Full match	No results	740.56	5.00052e+07	4.76514e+07	5.02032e+07	4.6623e+07	3.84039e+07	4.53175e+07	4.80943e+07	3.20509e+07	7.12746e+07	5.85279e+07	5.70108e+07	4.184e+07	4.98185e+07	4.97543e+07	4.07224e+07	5.04436e+07	3.61381e+07	3.62572e+07	3.83807e+07	3.55006e+06	3.86045e+07	7.74206e+07	5.53819e+07	5.29944e+07	5.54639e+07	1.84977e+06	6.63651e+07	5.14471e+07	6.8206e+07	4.68223e+07
Com_1365_pos	PC (20:5e/14:0)	--	C42 H76 N O7 P	737.536	9.634	--	--	--	--	--	--	--	--	--	--	No results	Full match	No results	738.543	2.2294e+07	2.62207e+07	2.93689e+07	5.36069e+07	3.74781e+07	5.39638e+07	1.22276e+07	2.69148e+07	2.96118e+07	4.7083e+07	3.36584e+07	1.94536e+07	3.68445e+07	5.16332e+07	4.87912e+07	8.60595e+07	2.85443e+07	3.48611e+07	3.62104e+07	1.66002e+07	4.11728e+07	2.10223e+07	4.17527e+07	5.03158e+07	3.63198e+07	3.3145e+07	4.66627e+07	2.54046e+07	4.88637e+07	4.70335e+07
Com_1383_pos	PC (19:0/19:1)	--	C46 H90 N O8 P	815.637	10.385	--	--	--	--	--	--	--	--	--	--	No results	Full match	No results	816.645	5.78349e+07	5.77916e+07	4.53658e+07	3.7576e+07	3.72783e+07	3.45886e+07	4.52477e+07	5.43502e+07	4.54477e+07	4.15804e+07	7.25301e+07	7.79442e+07	4.01603e+07	4.67314e+07	5.4021e+07	4.97728e+07	5.13163e+07	7.65012e+07	4.48003e+07	4.01879e+07	6.0812e+07	3.94553e+07	4.33664e+07	4.22766e+07	4.35176e+07	4.83626e+07	5.48018e+07	4.83624e+07	4.62745e+07	5.30368e+07
Com_1394_pos	PC (16:2e/24:4)	--	C48 H86 N O7 P	837.625	10.413	--	--	--	--	--	--	--	--	--	--	No results	Invalid mass	No results	838.632	2.15319e+07	4.23758e+07	4.14782e+07	1.9799e+07	1.70807e+07	2.97289e+07	2.80053e+07	4.58357e+07	4.58448e+07	3.15874e+07	3.49907e+07	6.43255e+07	3.35415e+07	3.29144e+07	4.24491e+07	3.20943e+07	4.12872e+07	7.57838e+07	2.82593e+07	2.95463e+07	5.72613e+07	3.20697e+07	2.47741e+07	2.90168e+07	2.20853e+07	3.57853e+07	3.69814e+07	2.004e+07	2.60959e+07	1.91102e+07
Com_1399_pos	ACar 18:1	--	C25 H48 N O4	425.351	7.234	--	--	--	--	--	--	--	--	--	--	No results	Invalid mass	No results	426.358	2.94925e+07	1.86433e+07	2.60038e+07	2.10587e+07	1.79151e+07	9.64164e+06	2.5831e+07	2.77741e+07	1.76845e+07	2.34337e+07	2.54521e+07	3.99264e+07	2.84914e+07	7.29846e+07	4.24655e+07	1.9449e+07	2.36797e+07	4.41569e+07	1.49758e+07	1.97097e+07	1.94868e+07	2.34595e+07	1.78249e+07	1.95224e+07	2.21093e+07	1.77703e+07	3.1377e+07	2.27233e+07	2.34794e+07	2.03497e+07
Com_1402_pos	PC (18:4e/4:0)	--	C30 H54 N O7 P	571.364	9.302	--	--	--	--	--	--	--	--	--	--	No results	Full match	No results	572.371	5.86619e+07	4.57444e+07	4.57565e+07	4.57442e+07	5.3e+07	6.09391e+07	4.54323e+07	6.25572e+07	5.15161e+07	6.39305e+07	4.2874e+07	5.70381e+07	5.17559e+07	4.63923e+07	5.47916e+07	4.88615e+07	7.05126e+07	5.3316e+07	3.85225e+07	3.9621e+07	8.1477e+07	6.37928e+07	3.12039e+07	7.07383e+07	5.56379e+07	6.82757e+07	4.48866e+07	5.5599e+07	4.51384e+07	5.57007e+07
Com_1441_pos	Choline Glycerophosphate	--	C8 H20 N O6 P	257.103	1.233	--	--	HMDB0252858	--	Lipids and lipid-like molecules	Glycerophospholipids	Glycerophosphocholines	--	--	--	No results	No results	Full match	258.11	6.53766e+07	1.47722e+07	2.06081e+07	3.10312e+07	3.20087e+07	2.83519e+07	2.13012e+07	1.63974e+07	1.1924e+07	2.8358e+07	1.89711e+07	2.1452e+07	1.97282e+07	1.61589e+07	3.23239e+07	2.05294e+07	6.91234e+06	1.03171e+07	1.96832e+07	1.35859e+07	2.24801e+07	2.40142e+07	2.59686e+07	2.29007e+07	3.17791e+07	4.21161e+07	4.03336e+06	1.61453e+07	1.91853e+07	1.9138e+07
Com_1505_pos	PC (14:1e/19:0)	--	C41 H82 N O7 P	731.579	11.064	--	--	--	--	--	--	--	--	--	--	No results	Full match	No results	732.586	5.25646e+07	4.85493e+07	3.48472e+07	4.29271e+07	4.40327e+07	3.66411e+07	3.10103e+07	4.45343e+07	6.56962e+07	3.8002e+07	5.07043e+07	4.92298e+07	5.963e+07	2.83285e+06	4.87005e+07	5.15686e+07	4.92722e+07	6.76326e+07	4.11788e+07	2.4775e+07	7.37263e+07	4.36636e+07	4.15661e+07	3.98325e+07	3.18759e+07	4.81174e+07	6.07145e+07	5.4682e+07	5.89166e+07	5.26927e+07
Com_1514_pos	PC (18:4e/19:0)	--	C45 H84 N O7 P	781.599	9.656	--	--	--	--	--	--	--	--	--	--	No results	Full match	No results	782.607	2.46502e+07	2.0138e+07	2.1636e+07	2.10422e+07	4.00952e+07	2.46933e+07	1.56914e+07	1.52458e+07	1.9774e+07	1.61567e+07	2.00881e+07	2.41872e+07	3.66945e+07	2.18899e+07	4.22828e+07	2.91657e+07	3.34018e+07	2.73719e+07	1.1088e+07	2.10598e+07	3.09738e+07	9.42153e+06	1.81245e+07	7.43971e+07	3.63559e+07	5.90929e+07	2.87361e+07	2.28833e+07	1.8515e+07	2.25383e+07
Com_1568_pos	Emamectin B1a	--	C49 H75 N O13	885.518	11.634	--	--	--	--	--	--	--	--	--	--	Invalid mass	No results	No results	886.526	5.04461e+07	4.58427e+07	4.80783e+07	3.76042e+07	1.37531e+06	6.0241e+07	5.49539e+07	5.50469e+07	4.99722e+07	5.33535e+07	5.78547e+07	6.55906e+07	5.5899e+07	5.86498e+07	5.54527e+07	6.3811e+07	6.06408e+07	6.08167e+07	4.56952e+07	5.69427e+07	5.49182e+07	6.11497e+07	4.94488e+07	6.08346e+07	6.12166e+07	6.07164e+07	4.98031e+07	5.5745e+07	6.108e+07	4.22222e+07
Com_1584_pos	SM (d16:1/17:0)	--	C38 H77 N2 O6 P	688.553	11.414	--	--	--	LMSP03010037	--	--	--	Sphingolipids [SP]	Phosphosphingolipids [SP03]	Ceramide phosphocholines (sphingomyelins) [SP0301]	No results	Full match	No results	689.56	2.70246e+07	5.43905e+07	3.44113e+07	4.44495e+07	4.52754e+07	3.58532e+07	2.64271e+07	5.15147e+07	4.79111e+07	3.74941e+07	2.44633e+07	4.29259e+07	4.83018e+07	4.71401e+07	4.8517e+07	3.09232e+07	3.63364e+07	4.59545e+07	4.14958e+07	3.63368e+07	2.61703e+07	3.40057e+07	3.34613e+07	4.05385e+07	2.33436e+07	4.8365e+07	5.31119e+07	2.9278e+07	3.2535e+07	5.10202e+07
Com_1663_pos	PC (14:0e/20:3)	--	C42 H80 N O7 P	362.27	9.046	--	--	--	--	--	--	--	--	--	--	No results	Invalid mass	No results	742.574	2.63267e+07	2.44472e+07	2.23527e+07	3.41164e+07	1.48058e+07	3.14848e+07	2.04139e+07	2.60191e+07	1.31945e+07	3.36404e+07	1.50902e+07	3.49156e+07	2.18004e+07	1.86453e+07	2.43283e+07	3.67582e+07	3.08098e+07	1.10046e+07	6.45961e+07	3.9701e+07	1.62596e+07	3.89834e+07	2.56437e+07	6.08101e+07	3.12282e+07	3.79111e+07	2.06676e+07	4.66353e+07	3.00097e+07	2.51314e+07
Com_1688_pos	ACar 18:0	--	C25 H50 N O4	427.366	7.602	--	--	--	--	--	--	--	--	--	--	No results	Invalid mass	No results	428.374	2.85883e+07	2.04501e+07	2.49841e+07	2.21872e+07	1.99552e+07	1.45809e+07	2.68402e+07	2.72832e+07	1.81588e+07	2.4995e+07	2.70266e+07	5.22987e+07	3.48828e+07	5.59766e+07	3.60943e+07	2.26994e+07	3.86882e+07	5.27944e+07	2.0456e+07	2.7017e+07	2.64957e+07	2.48517e+07	2.70559e+07	2.36046e+07	2.42484e+07	2.84047e+07	4.33858e+07	2.23154e+07	2.15048e+07	2.41906e+07
Com_1690_pos	1,2-dihydroxyheptadec-16-yn-4-yl acetate	--	C19 H34 O4	343.272	6.234	--	--	--	LMFA05000645	--	--	--	Fatty Acyls [FA]	Fatty alcohols [FA05]	_	Invalid mass	Invalid mass	No results	344.28	4.25722e+06	1.80495e+06	4.14371e+06	2.07687e+06	1.07201e+06	685069	3.76271e+06	3.01497e+06	839580	2.67785e+06	2.20054e+06	4.79557e+06	4.70648e+06	5.57201e+07	3.95746e+06	2.70292e+06	2.39537e+06	3.23549e+06	1.12369e+06	2.84566e+06	1.51507e+06	1.54333e+06	1.88797e+06	1.79157e+06	1.77674e+06	938507	3.99907e+06	4.59436e+06	4.35067e+06	4.38259e+06
Com_1723_pos	7-Ketocholesterol	--	C27 H44 O2	400.334	9.131	--	--	HMDB0000501	--	Lipids and lipid-like molecules	Steroids and steroid derivatives	Cholestane steroids	--	--	--	No results	No results	Full match	401.341	2.96852e+07	2.89159e+07	2.78151e+07	2.80627e+07	2.87097e+07	3.31374e+07	4.15703e+07	3.85874e+07	3.04788e+07	3.70633e+07	3.45693e+07	5.67133e+07	3.15105e+07	3.7915e+07	3.53211e+07	4.39742e+07	2.93068e+07	2.66399e+07	2.79659e+07	4.30665e+07	2.65773e+07	4.98762e+07	3.93882e+07	4.36243e+07	3.41008e+07	2.94783e+07	3.635e+07	2.89049e+07	3.06094e+07	3.55915e+07
Com_1742_pos	9-Oxo-ODE	--	C18 H30 O3	294.217	8.039	--	--	HMDB0004669	--	Lipids and lipid-like molecules	Fatty Acyls	Lineolic acids and derivatives	--	--	--	Invalid mass	Invalid mass	No results	295.225	1.50374e+07	1.57448e+07	1.47511e+07	1.25932e+07	1.13459e+07	6.21426e+06	3.46775e+07	3.1224e+07	1.84957e+07	3.42097e+07	2.50887e+07	3.28152e+07	1.03332e+07	1.96731e+07	2.38336e+07	3.40637e+07	2.54042e+07	5.43937e+07	1.96624e+07	3.15025e+07	2.47342e+07	1.53639e+07	3.11958e+07	1.76522e+07	2.3487e+07	2.97349e+07	2.77969e+07	1.25588e+07	2.18734e+07	2.28738e+07
Com_1769_pos	Chenodeoxycholic acid-3-beta-D-glucuronide	--	C30 H48 O10	568.325	7.359	--	--	--	--	--	--	--	--	--	--	No results	No results	Full match	569.332	1.19496e+06	4.54255e+07	1.61862e+06	8.0219e+06	1.77499e+06	1.81796e+06	388594	4.64065e+06	7.99104e+06	7.4045e+06	2.53518e+06	4.58938e+06	602152	1.0762e+06	4.33525e+06	1.01081e+06	1.96501e+06	1.22776e+06	1.36793e+06	1.08218e+07	1.75607e+06	5.16494e+06	5.35901e+06	1.62364e+06	1.5043e+06	913956	1.11805e+06	5.27057e+06	5.12986e+06	4.82205e+06
Com_1788_pos	PC (20:1/18:2)	--	C46 H86 N O8 P	811.609	11.828	--	--	--	--	--	--	--	--	--	--	No results	Full match	No results	812.616	2.90936e+07	1.06193e+07	3.09908e+07	1.46695e+07	2.82971e+07	1.68599e+07	4.96882e+07	1.48221e+07	2.01589e+07	8.8016e+06	972412	1.48358e+07	2.72587e+07	4.10411e+06	3.75237e+07	1.48125e+07	1.90027e+07	1.2286e+07	1.62561e+07	1.40444e+07	2.06944e+07	8.72851e+06	1.77062e+07	1.1429e+07	1.74582e+07	7.99861e+06	1.26266e+07	3.89235e+07	2.27213e+07	1.9784e+07
Com_1790_pos	PC (20:0/20:3)	--	C48 H90 N O8 P	801.681	10.41	--	--	--	LMGP01011022	--	--	--	Glycerophospholipids [GP]	Glycerophosphocholines [GP01]	Diacylglycerophosphocholines [GP0101]	No results	Invalid mass	No results	802.688	2.35324e+07	1.82222e+07	7.89093e+06	2.3588e+07	1.73965e+07	1.96565e+07	2.41556e+07	1.39061e+07	2.90237e+07	3.07862e+07	4.27374e+07	5.33333e+07	2.37765e+07	2.58799e+07	3.72632e+07	1.3654e+07	1.88309e+07	3.04794e+07	2.80682e+07	1.93911e+07	1.81101e+07	4.59829e+07	1.83407e+07	1.5017e+07	1.97426e+07	3.16695e+07	3.92009e+07	2.15416e+07	2.03892e+07	1.99863e+07
Com_1806_pos	PC (14:0e/5:0)	--	C27 H56 N O7 P	537.38	10.43	--	--	--	--	--	--	--	--	--	--	No results	Full match	No results	538.387	4.7016e+07	2.44187e+07	3.68214e+07	3.64606e+07	2.53638e+07	2.98269e+07	3.17796e+07	3.48235e+07	3.87799e+07	3.48779e+07	3.65102e+07	3.15791e+07	3.04367e+07	2.82417e+07	3.03114e+07	2.65017e+07	2.80549e+07	4.00182e+07	3.17557e+07	3.31701e+07	3.48987e+07	2.49857e+07	3.00022e+07	1.92088e+07	4.1146e+07	4.04135e+07	2.61299e+07	2.13471e+07	1.92053e+07	2.05956e+07
Com_1833_pos	PC (18:0/18:0)	--	C44 H88 N O8 P	789.616	11.079	--	--	--	LMGP01010006	--	--	--	Glycerophospholipids [GP]	Glycerophosphocholines [GP01]	Diacylglycerophosphocholines [GP0101]	No results	Invalid mass	No results	790.623	2.21783e+07	2.06752e+07	1.28129e+07	1.66838e+07	2.21967e+07	1.62395e+07	1.1828e+07	2.12805e+07	5.25297e+07	1.20311e+07	1.55788e+07	2.35201e+07	2.14604e+07	1.55765e+07	1.77725e+07	5.55049e+06	1.44645e+07	1.46004e+07	3.5878e+06	7.05333e+06	2.13285e+07	5.79959e+06	1.88964e+07	1.33811e+07	1.19836e+07	1.75093e+07	4.96077e+06	3.19371e+07	1.90343e+07	2.57417e+07
Com_1846_pos	PC (14:0e/2:0)	--	C24 H50 N O7 P	495.332	8.715	--	--	--	--	--	--	--	--	--	--	No results	Full match	Full match	496.339	2.22912e+06	4.27766e+07	1.08787e+06	1.59209e+06	1.364e+06	2.85215e+06	2.69173e+06	955644	2.17168e+06	2.09622e+06	1.13942e+06	2.23512e+06	3.04578e+06	2.14678e+06	696852	3.56762e+06	1.90199e+06	3.745e+07	2.57055e+06	3.24908e+06	1.64829e+06	2.52451e+06	1.79194e+06	2.07735e+06	1.80237e+06	3.18609e+06	1.48406e+06	2.87734e+06	2.83752e+06	3.28618e+06
Com_1874_pos	PC (16:0e/16:2)	--	C40 H78 N O7 P	733.563	11.404	--	--	--	--	--	--	--	--	--	--	No results	Invalid mass	No match	734.569	2.36846e+07	2.22471e+07	3.96205e+07	2.31287e+07	3.47207e+07	1.6898e+07	1.74933e+07	1.35105e+07	3.50897e+07	3.16321e+07	4.76825e+07	2.16313e+07	2.26031e+07	2.20701e+07	4.60941e+07	2.95589e+07	1.27772e+07	2.99245e+07	4.06371e+07	3.38842e+07	3.85422e+07	1.93968e+07	4.40759e+07	2.30825e+07	3.56271e+07	2.00208e+07	4.39503e+07	2.57875e+07	1.60339e+07	2.07088e+07
Com_1878_pos	1,3-diazaspiro[4.5]decane-2,4-dione	--	C8 H12 N2 O2	168.087	1.167	--	--	--	--	--	--	--	--	--	--	Invalid mass	Invalid mass	No results	169.095	3.79272e+07	3.02615e+07	3.30601e+07	3.0172e+07	2.91424e+07	4.0103e+07	3.30227e+07	2.99389e+07	3.3595e+07	4.03221e+07	2.73051e+07	3.81332e+07	3.04902e+07	3.71102e+07	4.01357e+07	3.05898e+07	4.48905e+07	2.6743e+07	3.45159e+07	3.94319e+07	3.57219e+07	2.47886e+07	4.90676e+07	3.73094e+07	3.50462e+07	3.55607e+07	2.49804e+07	2.82185e+07	3.70591e+07	3.61003e+07
Com_1884_pos	Biliverdin	Biliverdin; Biliverdin IX alpha	C33 H34 N4 O6	582.248	6.087	cpd:C00500	map00860 Porphyrin and chlorophyll metabolism;map01100 Metabolic pathways	HMDB0001008	--	Organoheterocyclic compounds	Tetrapyrroles and derivatives	Bilirubins	--	--	--	No results	Full match	No results	583.255	5.89104e+06	1.29319e+07	6.56695e+06	1.012e+07	5.9129e+06	3.13854e+06	1.07466e+07	1.17245e+07	1.0802e+07	1.28141e+07	1.87439e+07	4.98617e+07	6.7456e+06	8.71019e+06	1.65237e+07	1.04876e+07	7.44247e+06	2.91438e+07	1.63023e+07	1.46608e+07	7.6544e+06	9.09926e+06	8.29392e+06	1.15127e+07	8.68534e+06	1.14184e+07	8.65061e+06	1.56756e+07	1.24912e+07	1.46592e+07
Com_1908_pos	PC (19:2/19:2)	--	C46 H84 N O8 P	809.591	11.766	--	--	--	--	--	--	--	--	--	--	No results	Full match	No results	810.597	7.3812e+06	1.62519e+07	3.87554e+07	1.98449e+07	3.19711e+07	1.87613e+07	3.14942e+07	1.02673e+07	2.18513e+07	2.25418e+07	1.97822e+07	4.71737e+06	2.6974e+07	2.73022e+07	5.22217e+07	2.55889e+07	2.08824e+07	2.05949e+07	6.04835e+06	1.3568e+07	2.52309e+07	3.14258e+06	1.8913e+07	2.50101e+07	2.00472e+07	1.19564e+07	1.42886e+07	2.15609e+07	3.5389e+07	3.06478e+07
Com_1926_pos	PC (18:3e/17:0)	--	C43 H82 N O7 P	755.583	10.426	--	--	--	--	--	--	--	--	--	--	No results	Full match	No results	756.591	2.77824e+07	2.62751e+07	2.3051e+07	3.15428e+07	1.48433e+07	2.39639e+07	2.89167e+07	1.83575e+06	2.77097e+07	3.01029e+07	3.35499e+07	4.83461e+07	2.77546e+07	2.68631e+07	2.28153e+07	1.86407e+06	2.05522e+07	3.74486e+07	3.17589e+07	4.29742e+07	2.20186e+07	3.25248e+07	2.10486e+07	2.53372e+06	2.62361e+07	2.67526e+07	2.2037e+07	2.76403e+07	2.4689e+07	2.43353e+07
Com_1947_pos	PC (16:0e/18:5)	--	C42 H76 N O7 P	737.537	9.491	--	--	--	--	--	--	--	--	--	--	No results	Full match	No results	738.544	2.13128e+07	2.18563e+07	2.73921e+07	3.79953e+07	3.42947e+07	3.59773e+07	1.95376e+07	2.04797e+07	2.6276e+07	4.46632e+07	2.70546e+07	2.0279e+07	2.25502e+07	3.0601e+07	4.10981e+07	5.14708e+07	2.67439e+07	3.55965e+07	3.65627e+07	2.68665e+07	3.09973e+07	1.77612e+07	3.3337e+07	4.57593e+07	2.63524e+07	2.32898e+07	3.08445e+07	2.72116e+07	4.7773e+07	3.70166e+07
Com_1948_pos	ethyl 2-{[2-(4-methoxyphenoxy)-5-nitrobenzoyl]amino}acetate	--	C18 H18 N2 O7	412.066	7.504	--	--	--	--	--	--	--	--	--	--	Invalid mass	No results	No results	413.073	1.39634e+07	1.6173e+07	1.56962e+07	3.47018e+07	4.00977e+07	3.8239e+07	3.42478e+07	2.97818e+07	3.25769e+07	3.23517e+07	3.30974e+07	4.11564e+07	3.99824e+07	4.50981e+07	3.67777e+07	3.61208e+07	2.76747e+07	2.7727e+07	3.36167e+07	2.09771e+07	2.945e+07	2.0762e+07	2.78552e+07	2.1659e+07	2.36678e+07	3.1397e+07	2.42143e+07	1.01481e+07	2.13322e+07	2.49217e+07
Com_1950_pos	PC (18:1/20:5)	--	C46 H80 N O8 P	805.563	10.653	--	--	--	LMGP01010907	--	--	--	Glycerophospholipids [GP]	Glycerophosphocholines [GP01]	Diacylglycerophosphocholines [GP0101]	No results	Full match	No results	806.57	1.71052e+07	1.62555e+07	2.91766e+07	1.8995e+07	2.65654e+07	2.6075e+07	1.25069e+07	1.29017e+07	2.21171e+07	4.6887e+07	1.63797e+07	1.98789e+07	3.00229e+07	3.03718e+07	2.44418e+07	2.84745e+07	2.76284e+07	2.04851e+07	3.21478e+07	4.4078e+07	1.70326e+07	1.69737e+07	1.93167e+07	2.48542e+07	2.23311e+07	1.69685e+07	1.99525e+07	2.14831e+07	1.68789e+07	1.87295e+07
Com_1959_pos	PC (18:0e/16:0)	--	C42 H86 N O7 P	747.606	10.862	--	--	--	--	--	--	--	--	--	--	No results	Invalid mass	No results	748.613	3.13615e+07	2.63092e+07	2.34328e+07	1.82435e+07	3.11715e+07	2.72846e+07	2.78743e+07	3.45386e+07	3.00267e+07	1.85161e+07	4.50692e+07	3.08416e+07	2.55547e+07	2.18077e+07	3.22807e+07	2.94265e+07	3.07666e+07	2.76467e+07	1.90009e+07	1.65244e+07	3.28688e+07	1.7487e+07	2.88944e+07	2.32293e+07	1.89383e+07	2.50697e+07	2.34601e+07	2.77351e+07	2.67098e+07	3.49774e+07
Com_1987_pos	PC (16:2e/18:2)	--	C42 H78 N O7 P	739.552	10.503	--	--	--	--	--	--	--	--	--	--	No results	Full match	No results	740.559	2.1397e+07	1.85671e+07	3.76273e+07	2.90169e+07	2.6846e+07	2.75972e+07	1.93463e+07	1.28155e+07	1.7439e+07	3.9462e+07	2.6124e+07	2.07471e+07	2.35726e+07	1.5954e+07	3.1459e+07	4.28321e+07	1.38325e+07	2.42626e+07	3.42451e+07	1.74108e+07	3.48858e+07	1.80617e+07	4.07429e+07	3.04146e+07	3.12554e+07	1.66381e+07	3.00757e+07	2.9209e+07	2.17899e+07	2.87199e+07
Com_1989_pos	PC (18:2/18:3)	--	C44 H78 N O8 P	779.546	9.102	--	--	--	--	--	--	--	--	--	--	No results	Full match	No results	780.554	2.17114e+07	2.22042e+07	3.99682e+07	3.24866e+07	3.28163e+07	3.02725e+07	2.42081e+07	2.85274e+07	3.01828e+07	4.12882e+07	2.55221e+07	1.88026e+07	3.2756e+07	2.11655e+07	3.32357e+07	4.40444e+07	2.92279e+07	2.94413e+07	4.95944e+07	3.94197e+07	2.25231e+07	2.00804e+07	2.60345e+07	3.34439e+07	2.57584e+07	2.39093e+07	3.55899e+07	2.38181e+07	2.59934e+07	3.198e+07
Com_2012_pos	PC (18:4e/21:1)	--	C47 H86 N O7 P	807.615	11.098	--	--	--	--	--	--	--	--	--	--	No results	Full match	No results	808.622	2.83224e+07	2.80798e+07	1.08239e+07	2.19805e+07	1.6354e+07	1.54757e+07	1.60955e+07	1.67476e+07	1.95806e+07	5.47927e+06	4.09567e+07	2.10712e+07	4.61575e+07	1.97896e+07	2.17082e+07	2.20309e+07	2.00675e+07	1.88007e+07	1.59834e+07	1.67963e+07	2.97552e+07	9.76426e+06	1.76821e+07	2.49804e+07	3.11759e+07	2.45097e+07	2.00457e+07	4.34737e+07	2.54073e+07	3.5424e+07
Com_2032_pos	PC (14:0e/22:1)	--	C44 H88 N O7 P	773.631	10.758	--	--	--	--	--	--	--	--	--	--	No results	Full match	No results	774.638	2.68668e+07	2.79209e+07	2.49962e+07	2.45047e+07	2.50246e+07	2.58171e+07	3.14639e+07	3.46361e+07	2.93378e+07	2.4285e+07	1.76242e+07	3.2343e+07	4.52742e+07	2.43603e+07	2.59568e+07	3.04851e+07	2.47889e+07	2.168e+07	3.59651e+07	2.48458e+07	2.75238e+07	3.07691e+07	2.32041e+07	2.01924e+07	3.49203e+07	2.64931e+07	2.18106e+07	3.09534e+07	2.14485e+07	1.78376e+07
Com_2035_pos	ACar 16:1	--	C23 H44 N O4	397.319	6.773	--	--	--	--	--	--	--	--	--	--	No results	Invalid mass	No results	398.326	4.97177e+06	3.15075e+06	4.08448e+06	3.00565e+06	2.52528e+06	1.34462e+06	3.82527e+06	4.12115e+06	1.84307e+06	3.25503e+06	3.19773e+06	5.58794e+06	4.3782e+06	4.2223e+07	6.03751e+06	3.36804e+06	3.79821e+06	5.54145e+06	2.14029e+06	3.26399e+06	2.32893e+06	3.08172e+06	2.74314e+06	2.99662e+06	2.54885e+06	2.24918e+06	4.32289e+06	3.77766e+06	4.17256e+06	4.19414e+06
Com_2045_pos	PC (16:0e/18:3)	--	C42 H80 N O7 P	741.565	10.761	--	--	--	--	--	--	--	--	--	--	No results	Full match	No results	742.572	2.61356e+07	2.49789e+07	3.31156e+07	2.86116e+07	2.90918e+07	3.50133e+07	3.73522e+07	2.77697e+07	3.60048e+07	3.60286e+07	3.12407e+07	3.13366e+07	3.3794e+07	3.49291e+07	3.25086e+07	3.92348e+07	3.11796e+07	3.54048e+07	3.63137e+07	2.99728e+07	4.27586e+07	3.02063e+07	3.44707e+07	2.52224e+07	2.9678e+07	2.43157e+07	3.13724e+07	3.07867e+07	3.99222e+07	2.61872e+07
Com_2099_pos	PC (14:0e/20:1)	--	C42 H84 N O7 P	745.592	10.383	--	--	--	--	--	--	--	--	--	--	No results	Invalid mass	No results	746.598	2.52859e+07	2.41143e+07	2.87628e+07	1.51951e+07	1.10952e+07	1.38179e+07	2.2286e+07	2.2842e+07	1.93401e+07	1.77248e+07	3.00278e+07	3.98203e+07	2.2111e+07	1.73079e+07	3.44281e+07	2.49033e+07	1.86026e+07	4.15773e+07	2.0681e+07	1.54578e+07	1.78588e+07	7.59485e+06	2.39236e+07	1.7262e+07	1.92011e+07	2.58353e+07	1.97865e+07	2.04159e+07	1.52012e+07	2.20827e+07
Com_2100_pos	PC (14:1e/21:0)	--	C43 H86 N O7 P	759.617	9.651	--	--	--	--	--	--	--	--	--	--	No results	Full match	No results	760.622	1.8261e+07	1.44717e+07	1.51507e+07	1.50631e+07	2.83407e+07	2.4147e+07	1.56398e+07	1.12621e+07	1.48272e+07	1.25402e+07	1.95822e+07	1.86195e+07	3.63771e+07	1.55812e+07	4.21359e+07	2.02519e+07	2.32733e+07	2.21559e+07	1.24857e+07	1.94715e+07	2.00932e+07	9.41474e+06	1.31404e+07	1.38873e+07	3.49799e+07	4.28017e+07	2.90854e+07	1.59157e+07	1.36985e+07	2.14821e+07
Com_2114_pos	PC (15:0/15:0)	--	C38 H76 N O8 P	705.531	10.209	--	--	--	LMGP01010530	--	--	--	Glycerophospholipids [GP]	Glycerophosphocholines [GP01]	Diacylglycerophosphocholines [GP0101]	No results	Full match	No results	706.539	2.29457e+07	1.80224e+07	2.62282e+07	2.53986e+07	1.81795e+07	4.02451e+07	1.57472e+07	1.71715e+07	2.22758e+07	3.27185e+07	3.01497e+07	2.72544e+07	2.41358e+07	1.78578e+07	2.09961e+07	2.37926e+07	1.67035e+07	3.09805e+07	3.05504e+07	1.82731e+07	2.3206e+07	1.46677e+07	1.93266e+07	1.6195e+07	2.16442e+07	1.49863e+07	2.0528e+07	2.73518e+07	1.91095e+07	2.10095e+07
Com_2125_pos	Proscillaridin A	--	C30 H42 O8	530.288	6.649	--	--	HMDB0256851	LMST01130008	Lipids and lipid-like molecules	Steroids and steroid derivatives	Steroid lactones	Sterols [ST]	Sterols [ST01]	Bufanolides and derivatives [ST0113]	Full match	No results	No results	531.295	447742	3.52226e+07	529267	3.79329e+06	1.09652e+06	795703	403387	3.77414e+06	6.05171e+06	1.59107e+06	1.69039e+06	1.42586e+06	966834	666481	2.63107e+06	804831	498851	693499	553721	2.60056e+06	658481	1.4103e+06	2.79958e+06	385863	1.10368e+06	697985	367165	2.51062e+06	2.59068e+06	3.21656e+06
Com_2181_pos	4-acetyl-4-(ethoxycarbonyl)heptanedioic acid	--	C12 H18 O7	274.102	5.086	--	--	--	--	--	--	--	--	--	--	Invalid mass	No results	No results	275.109	5.49339e+06	5.97619e+06	1.14764e+07	1.98204e+07	1.28564e+07	2.85637e+07	7.04298e+06	1.69742e+07	2.45378e+07	2.87986e+07	2.87422e+07	2.22079e+07	8.23471e+06	1.56291e+07	2.63138e+07	2.17537e+07	4.02537e+07	8.77972e+06	657871	927087	904159	1.87455e+06	844736	891264	1.24995e+06	815474	656331	9.38862e+06	1.20391e+07	1.23886e+07
Com_2218_pos	PC (14:0e/16:1)	--	C38 H76 N O7 P	689.537	11.299	--	--	--	--	--	--	--	--	--	--	No results	Full match	No results	690.543	3.19584e+06	2.88577e+06	3.83088e+06	3.47858e+06	2.84202e+06	4.84817e+06	2.1859e+06	2.91212e+06	3.36144e+06	6.41532e+06	5.02953e+06	3.07115e+06	4.25256e+06	2.71087e+06	4.22328e+07	3.86346e+06	5.01536e+06	3.42494e+06	5.1727e+06	2.24112e+07	5.19531e+06	3.05989e+06	3.76801e+06	4.2884e+06	3.48249e+06	2.15547e+06	3.64081e+06	3.81249e+06	5.36732e+06	2.98408e+06
Com_2225_pos	PC (18:0e/13:0)	--	C39 H80 N O7 P	705.57	10.398	--	--	--	--	--	--	--	--	--	--	No results	Full match	No results	706.575	2.61109e+07	2.06303e+07	2.32709e+07	1.81275e+07	1.52162e+07	1.52638e+07	2.25209e+07	2.66555e+07	1.85513e+07	2.21669e+07	3.16744e+07	3.93824e+07	2.40763e+07	2.10754e+07	2.8093e+07	2.38974e+07	2.31163e+07	2.6575e+07	3.61199e+07	2.02498e+07	2.13013e+07	2.0924e+07	2.71925e+07	2.36773e+07	2.66976e+07	2.11099e+07	1.93367e+07	2.26583e+07	2.06e+07	2.27564e+07
Com_2235_pos	PC (16:1e/3:0)	--	C27 H54 N O7 P	535.364	9.827	--	--	--	--	--	--	--	--	--	--	No results	Full match	No results	536.371	2.79489e+07	3.24106e+07	2.57551e+07	2.84652e+07	3.57575e+07	3.73835e+07	2.95143e+07	2.50239e+07	2.82818e+07	3.0594e+07	2.32791e+07	1.83882e+07	3.10234e+07	2.23303e+07	2.89082e+07	1.76198e+07	3.11079e+07	1.82625e+07	1.81522e+07	2.04447e+07	3.7718e+07	2.38782e+07	2.74943e+07	3.0856e+07	2.95059e+07	3.60775e+07	2.08411e+07	2.76672e+07	2.42063e+07	2.49041e+07
Com_2240_pos	PC (18:1e/2:0)	--	C28 H56 N O7 P	549.38	10.22	--	--	--	--	--	--	--	--	--	--	No results	Full match	No results	550.387	3.38351e+07	3.19026e+07	2.96072e+07	3.30588e+07	3.47513e+07	3.41062e+07	2.91138e+07	3.13522e+07	3.46922e+07	3.2838e+07	2.85056e+07	3.08089e+07	3.61285e+07	2.63955e+07	4.125e+07	2.38229e+07	3.87932e+07	2.46327e+07	2.41467e+07	3.01056e+07	3.89762e+07	3.18267e+07	3.04945e+07	3.01079e+07	3.80223e+07	3.89151e+07	2.49399e+07	3.16658e+07	2.29565e+07	2.79283e+07
Com_2279_pos	SM (d15:0/20:0)	--	C40 H83 N2 O6 P	718.6	8.57	--	--	--	--	--	--	--	--	--	--	No results	Full match	No results	719.607	1.98642e+07	1.84106e+07	2.07299e+07	1.46786e+07	1.31086e+07	1.19286e+07	2.39024e+07	1.54039e+07	1.31144e+07	3.76465e+07	2.18473e+07	1.54292e+07	2.13852e+07	2.47336e+07	2.68844e+07	1.70309e+07	2.46918e+07	1.33369e+07	1.9538e+07	2.60561e+07	9.05589e+06	1.45031e+07	2.7268e+07	8.95462e+06	2.24778e+07	1.59357e+07	1.18226e+07	2.50564e+07	2.74526e+07	1.91425e+07
Com_2346_pos	PC (14:1e/18:0)	--	C40 H80 N O7 P	717.567	9.655	--	--	--	--	--	--	--	--	--	--	No results	Full match	No results	718.574	1.8355e+07	1.78806e+07	1.16978e+07	1.81152e+07	1.87778e+07	1.91238e+07	2.42277e+07	1.66744e+07	1.53204e+07	1.89064e+07	3.17907e+07	3.67725e+07	2.10953e+07	1.5353e+07	1.76767e+07	1.30672e+07	2.16272e+07	1.1615e+07	1.50794e+07	2.52004e+07	2.40548e+07	2.26241e+07	1.4891e+07	1.74506e+07	2.14965e+07	3.39532e+07	1.35332e+07	2.24119e+07	3.05046e+07	2.02805e+07
Com_2353_pos	PC (18:5e/22:0)	--	C48 H88 N O7 P	821.63	10.38	--	--	--	--	--	--	--	--	--	--	No results	Full match	No results	822.637	2.25005e+07	1.66138e+07	1.42969e+07	1.02081e+07	8.46459e+06	1.5367e+07	1.59216e+07	2.49748e+07	1.88651e+07	1.40051e+07	2.08799e+07	3.65856e+07	1.33896e+07	1.88668e+07	1.84179e+07	1.54682e+07	8.7107e+06	2.89956e+07	1.64717e+07	1.46803e+07	2.28765e+07	1.28413e+07	8.73902e+06	9.46609e+06	1.37618e+07	1.79425e+07	1.59076e+07	1.44559e+07	1.05307e+07	1.16189e+07
Com_2433_pos	LPC 22:6	--	C30 H50 N O7 P	567.333	8.739	--	--	--	LMGP01050056	--	--	--	Glycerophospholipids [GP]	Glycerophosphocholines [GP01]	Monoacylglycerophosphocholines [GP0105]	No results	Full match	No results	568.34	2.65098e+07	2.92521e+07	2.19174e+07	2.91558e+07	1.23118e+07	1.63732e+07	1.52899e+07	1.98851e+07	1.27317e+07	1.14448e+07	2.52694e+07	3.15853e+07	2.13334e+07	2.67015e+07	2.17388e+07	2.16515e+07	2.48743e+07	3.06899e+07	2.09999e+07	1.15878e+07	2.37984e+07	1.94378e+07	2.55853e+07	3.12467e+07	1.59935e+07	1.76092e+07	1.89254e+07	2.1747e+07	1.89407e+07	2.2498e+07
Com_2477_pos	PC (20:3e/18:1)	--	C46 H86 N O7 P	795.613	9.661	--	--	--	--	--	--	--	--	--	--	No results	Full match	No results	796.62	2.45195e+07	2.01134e+07	1.75575e+07	1.72501e+07	2.04158e+07	2.32792e+07	2.05371e+07	1.85125e+07	1.70744e+07	1.46282e+07	3.18017e+07	3.41308e+07	2.66453e+07	1.88818e+07	1.95275e+07	2.33695e+07	1.71569e+07	1.82336e+07	1.98129e+07	1.74133e+07	2.38011e+07	1.58597e+07	1.84848e+07	1.92799e+07	1.91785e+07	3.10914e+07	2.98698e+07	2.49988e+07	1.78454e+07	2.24569e+07
Com_2531_pos	MAG (18:2)	--	C21 H38 O4	354.277	8.091	--	--	--	--	--	--	--	--	--	--	No results	No results	Full match	355.284	3.2993e+06	2.76666e+07	3.29764e+06	4.60246e+06	2.63301e+06	2.77286e+06	2.29498e+06	3.171e+06	3.72207e+06	3.75326e+06	3.16622e+06	4.5007e+06	2.58241e+06	2.66101e+06	3.18725e+06	2.83042e+06	3.3238e+06	1.591e+06	3.46594e+06	6.47369e+06	2.71636e+06	5.05228e+06	4.99377e+06	2.79672e+06	3.40117e+06	3.64906e+06	2.87923e+06	5.82636e+06	3.38439e+06	4.06957e+06
Com_2544_pos	5-OxoETE	5-OxoETE; (6E,8Z,11Z,14Z)-5-Oxoicosa-6,8,11,14-tetraenoic acid; 5-Oxoeicosatetraenoic acid; 5-Oxoicosatetraenoic acid	C20 H30 O3	318.217	7.909	cpd:C14732	map00590 Arachidonic acid metabolism	HMDB0010217	--	Lipids and lipid-like molecules	Fatty Acyls	Fatty acids and conjugates	--	--	--	Invalid mass	No results	No results	319.225	9.64153e+06	7.33343e+06	8.69185e+06	9.99871e+06	9.26603e+06	6.92809e+06	2.43615e+07	1.90795e+07	1.22477e+07	1.73587e+07	2.23198e+07	1.85337e+07	1.61267e+07	1.36062e+07	1.64316e+07	2.26901e+07	1.89869e+07	3.1983e+07	1.75146e+07	1.3689e+07	1.74916e+07	1.27532e+07	1.32379e+07	1.6845e+07	1.78084e+07	1.83059e+07	1.58767e+07	8.22973e+06	1.41308e+07	1.86014e+07
Com_2557_pos	All-Trans-13,14-Dihydroretinol	--	C20 H32 O	288.245	7.228	--	--	HMDB0011618	LMPR01090047	Lipids and lipid-like molecules	Prenol lipids	Retinoids	Prenol Lipids [PR]	Isoprenoids [PR01]	Retinoids [PR0109]	No results	No results	Full match	289.252	2.24235e+07	2.05946e+07	1.9728e+07	2.88181e+07	1.39338e+07	1.45268e+07	1.40486e+07	1.31225e+07	1.49502e+07	1.90895e+07	1.66536e+07	2.0199e+06	1.21766e+07	8.63106e+06	1.72571e+07	2.16711e+07	1.73636e+07	4.15983e+06	8.11426e+06	1.19451e+07	9.51641e+06	6.3997e+06	9.44853e+06	9.53606e+06	8.21225e+06	1.18434e+07	4.22916e+06	1.6408e+07	1.13935e+07	1.19059e+07
Com_2589_pos	Quinoline	Quinoline; Benzo[b]pyridine	C9 H7 N	129.058	5.802	cpd:C06413	--	HMDB0033731	--	Organoheterocyclic compounds	Quinolines and derivatives	-	--	--	--	Full match	No results	No results	130.065	2.77172e+07	1.18812e+07	2.3695e+07	2.15625e+07	6.23993e+06	1.3437e+07	2.26539e+07	9.70369e+06	7.0028e+06	7.16782e+06	3.03447e+06	2.85384e+06	1.6974e+07	1.08092e+07	4.8079e+06	3.47678e+07	5.57182e+06	7.51626e+06	1.55304e+07	1.29862e+07	1.25903e+07	1.45326e+07	1.04759e+07	1.17049e+07	9.98356e+06	7.43695e+06	4.24281e+06	1.5368e+07	1.05173e+07	1.11574e+07
Com_2628_pos	PC (20:3e/14:0)	--	C42 H80 N O7 P	741.567	11.436	--	--	--	--	--	--	--	--	--	--	No results	Full match	No results	742.574	1.81523e+07	1.55745e+07	1.73048e+07	1.88789e+07	1.54994e+07	1.76987e+07	1.801e+07	1.48285e+07	1.79143e+07	3.10455e+07	2.60079e+07	1.73658e+07	1.85873e+07	1.40387e+07	2.04584e+07	1.58061e+07	1.58034e+07	1.27888e+07	2.30857e+07	1.60223e+07	1.82347e+07	1.36609e+07	1.77053e+07	1.76492e+07	1.70714e+07	1.23031e+07	1.4328e+07	1.6749e+07	2.10474e+07	1.5477e+07
Com_2677_pos	7-methyl-3-nitroimidazo[1,2-a]pyridine	--	C8 H7 N3 O2	199.033	1.204	--	--	--	--	--	--	--	--	--	--	Invalid mass	No results	No results	200.041	1.62245e+07	1.48807e+07	1.76662e+07	1.69405e+07	2.3522e+07	2.3682e+07	1.78368e+07	1.51996e+07	7.58946e+06	1.6402e+07	1.62347e+07	1.58632e+07	2.08967e+07	1.56862e+07	2.08134e+07	1.65433e+07	1.95326e+07	1.35031e+07	9.42423e+06	3.05586e+07	1.91824e+07	1.27325e+07	1.64516e+07	1.66951e+07	1.90548e+07	1.58952e+07	1.45363e+07	1.75283e+07	1.82048e+07	2.09313e+07
Com_2697_pos	PC (18:2e/14:0)	--	C40 H78 N O7 P	715.551	11.74	--	--	--	--	--	--	--	--	--	--	No results	Full match	No results	716.557	1.38273e+07	1.17139e+07	2.19148e+07	1.56946e+07	1.84264e+07	2.07512e+07	1.11827e+07	8.49037e+06	1.766e+07	2.99446e+07	2.04604e+07	9.63804e+06	1.53821e+07	1.05457e+07	1.21685e+07	1.40919e+07	1.25689e+07	7.35628e+06	1.98474e+07	1.02584e+07	2.26074e+07	1.22218e+07	1.60106e+07	1.80313e+07	1.28936e+07	1.11506e+07	1.8029e+07	1.68078e+07	2.13593e+07	1.2325e+07
Com_2715_pos	PC (16:2e/17:2)	--	C41 H76 N O7 P	725.535	9.053	--	--	--	--	--	--	--	--	--	--	No results	Full match	No results	726.543	1.24109e+07	9.3119e+06	1.77952e+07	2.6545e+07	1.29465e+07	2.24689e+07	1.31613e+07	1.04395e+07	1.41942e+07	2.47547e+07	1.93361e+07	1.96043e+06	1.78548e+07	1.40113e+07	1.65934e+07	2.37359e+07	1.30748e+07	1.9299e+07	2.142e+07	1.23489e+07	2.22384e+07	1.27334e+07	1.94089e+07	1.9009e+07	1.62594e+07	8.85518e+06	1.60954e+07	1.45876e+07	1.95915e+07	1.85086e+07
Com_2736_pos	2-(2,4-dihydroxyphenyl)-3,5,7-trihydroxy-4H-chromen-4-one	--	C15 H10 O7	324.019	6.518	--	--	HMDB0030796	--	Phenylpropanoids and polyketides	Flavonoids	Flavones	--	--	--	Invalid mass	No results	No results	325.027	4.1213e+06	4.36462e+06	5.64141e+06	1.06557e+07	1.02422e+07	9.86364e+06	9.939e+06	8.6686e+06	1.34715e+07	1.21123e+07	9.83888e+06	1.15615e+07	1.46336e+07	1.37628e+07	1.31847e+07	1.10543e+07	9.86785e+06	9.57087e+06	1.146e+07	2.95466e+07	1.49453e+07	1.12994e+07	9.58295e+06	1.02908e+07	1.13146e+07	1.06956e+07	1.221e+07	4.82003e+06	9.33632e+06	1.01218e+07
Com_2829_pos	Isoquinoline	Isoquinoline; 2-Benzazine; Benzo[c]pyridine	C9 H7 N	129.058	5.105	cpd:C06323	--	HMDB0034244	--	Organoheterocyclic compounds	Isoquinolines and derivatives	-	--	--	--	Full match	No results	No results	130.065	2.11273e+07	1.98001e+07	1.77072e+07	2.00758e+07	2.22097e+07	2.22238e+07	2.47754e+07	2.0255e+07	1.95034e+07	2.18306e+07	2.16352e+07	2.25935e+07	2.36274e+07	2.4468e+07	2.69481e+07	2.45931e+07	2.23218e+07	1.47395e+07	2.61715e+07	2.50968e+07	2.24727e+07	2.49048e+07	2.51213e+07	2.43062e+07	2.66165e+07	2.85778e+07	2.58007e+07	2.06073e+07	2.08477e+07	2.36935e+07
Com_2867_pos	PC (18:1e/13:0)	--	C39 H78 N O7 P	703.551	9.377	--	--	--	--	--	--	--	--	--	--	No results	Full match	No results	704.559	1.44654e+07	1.09018e+07	1.05479e+07	1.08966e+07	9.98299e+06	7.15889e+06	1.39577e+07	1.00298e+07	3.28782e+06	1.12424e+07	4.37614e+06	1.53864e+07	8.98036e+06	7.28618e+06	1.04289e+07	1.21696e+07	8.92067e+06	4.96277e+06	1.67343e+07	2.76203e+07	7.7007e+06	1.33852e+07	9.96443e+06	2.03163e+07	1.41173e+07	1.09429e+07	5.37128e+06	1.17095e+07	2.01752e+07	1.97289e+07
Com_2873_pos	PC (18:5e/20:4)	--	C46 H76 N O7 P	785.524	11.279	--	--	--	--	--	--	--	--	--	--	No results	Invalid mass	No results	786.531	9.71643e+06	1.06343e+07	1.11382e+07	7.14175e+06	1.27566e+07	1.78019e+07	1.32982e+07	7.27841e+06	1.43399e+07	1.27694e+07	1.0573e+07	5.59684e+06	1.48321e+07	8.84669e+06	1.24791e+07	9.69112e+06	1.08061e+07	1.02729e+07	1.47873e+07	7.02212e+06	1.74258e+07	7.10766e+06	1.53351e+07	1.24178e+07	1.19419e+07	1.04506e+07	2.75521e+07	9.6561e+06	9.67704e+06	9.05648e+06
Com_2959_pos	4-Pregnen-17alpha,20alpha-Diol-3-One	--	C21 H32 O3	332.235	6.482	--	--	--	--	--	--	--	--	--	--	No results	No results	Full match	333.241	4.5758e+06	4.58601e+06	3.97703e+06	7.39078e+06	1.89503e+06	3.04324e+06	4.92037e+06	4.66247e+06	2.98713e+06	4.39205e+06	3.74744e+06	2.64626e+07	4.67781e+06	4.9287e+06	3.16791e+06	917088	2.43893e+06	1.92511e+07	4.76531e+06	1.13579e+07	3.91437e+06	1.10146e+07	1.33162e+07	1.75387e+06	4.2686e+06	5.68009e+06	1.74594e+06	6.56999e+06	5.60529e+06	5.90718e+06
Com_3042_pos	Phosphocholine	Choline phosphate; Phosphorylcholine; Phosphocholine; O-Phosphocholine	C5 H14 N O4 P	183.066	9.16	cpd:C00588	map00564 Glycerophospholipid metabolism;map01100 Metabolic pathways;map05231 Choline metabolism in cancer	HMDB0001565	--	Organic nitrogen compounds	Organonitrogen compounds	Quaternary ammonium salts	--	--	--	No results	Full match	No results	184.073	1.31825e+07	8.24088e+06	1.33164e+07	1.33572e+07	1.72458e+07	1.48603e+07	1.18778e+07	1.18122e+07	1.34823e+07	1.15635e+07	1.67242e+07	1.83545e+07	1.50626e+07	1.32469e+07	1.83447e+07	1.34239e+07	1.6043e+07	1.59157e+07	1.39961e+07	1.27691e+07	1.59591e+07	1.4874e+07	1.8357e+07	1.50342e+07	2.7028e+07	1.79251e+07	1.81738e+07	1.5066e+07	1.58545e+07	1.98023e+07
Com_3081_pos	SM (d14:2/24:0)	--	C43 H85 N2 O6 P	756.62	10.871	--	--	--	--	--	--	--	--	--	--	No results	Invalid mass	No results	757.627	1.16201e+07	1.78248e+07	8.20867e+06	1.23823e+07	1.34236e+07	1.70601e+07	5.90624e+06	1.32374e+07	9.70515e+06	7.59782e+06	8.44404e+06	1.04115e+07	1.69117e+07	1.44421e+07	1.52068e+07	7.8136e+06	1.78033e+07	1.17308e+07	1.04053e+07	1.83263e+07	1.12716e+07	1.60915e+07	1.74463e+07	1.33258e+07	1.77639e+07	2.03867e+07	9.84653e+06	2.55968e+07	2.26223e+07	1.42561e+07
Com_3103_pos	ethyl 3-oxo-3-(1H-pyrazol-5-ylamino)propanoate	--	C8 H11 N3 O3	219.059	1.273	--	--	--	--	--	--	--	--	--	--	Invalid mass	No results	No results	220.067	1.50051e+07	1.25943e+07	1.29864e+07	1.64984e+07	1.63492e+07	1.47863e+07	1.25209e+07	1.79997e+07	1.8853e+07	1.61352e+07	1.54032e+07	1.3319e+07	1.89965e+07	1.68143e+07	1.75706e+07	1.26711e+07	1.95639e+07	1.16367e+07	1.88703e+07	2.25752e+07	2.0834e+07	1.52264e+07	2.42392e+07	1.74191e+07	1.81575e+07	1.92996e+07	1.62644e+07	1.77807e+07	1.72829e+07	1.30792e+07
Com_3114_pos	Theobromine	Theobromine; 3,7-Dimethylxanthine	C7 H8 N4 O2	180.064	10.898	cpd:C07480	map00232 Caffeine metabolism;map01100 Metabolic pathways	HMDB0002825	--	Organoheterocyclic compounds	Imidazopyrimidines	Purines and purine derivatives	--	--	--	Full match	No match	No match	181.071	1.5886e+07	2.04989e+07	2.10054e+07	1.62795e+07	1.83585e+07	1.77338e+07	1.63211e+07	1.17507e+07	1.29553e+07	1.47756e+07	1.17094e+07	1.62953e+07	2.07524e+07	1.90713e+07	1.66212e+07	1.52141e+07	1.38183e+07	1.3312e+07	1.51809e+07	1.25763e+07	1.46723e+07	1.03773e+07	1.12952e+07	8.28286e+06	1.26854e+07	1.44305e+07	1.45795e+07	9.93596e+06	7.0119e+06	5.49011e+06
Com_3164_pos	PC (20:4e/16:1)	--	C44 H80 N O7 P	765.567	6.937	--	--	--	--	--	--	--	--	--	--	No results	Full match	No results	766.574	8.39327e+06	9.20486e+06	4.98009e+06	1.32297e+07	6.42484e+06	7.26434e+06	6.93773e+06	6.7177e+06	5.2276e+06	1.0175e+07	6.98488e+06	8.75773e+06	7.42942e+06	7.45224e+06	9.88379e+06	8.21531e+06	8.04138e+06	6.78572e+06	2.55322e+07	1.12523e+07	5.77977e+06	8.04968e+06	6.728e+06	8.04077e+06	8.4621e+06	6.47781e+06	5.88145e+06	7.22083e+06	1.15027e+07	9.36848e+06
Com_3209_pos	SM (d28:0/14:0)	--	C47 H97 N2 O6 P	816.696	10.407	--	--	--	--	--	--	--	--	--	--	No results	Invalid mass	No results	817.702	1.27244e+07	1.06077e+07	3.92478e+06	8.56724e+06	6.46188e+06	6.31761e+06	8.89936e+06	1.16009e+07	9.32104e+06	1.047e+07	4.0316e+06	2.33722e+07	1.49008e+07	3.7267e+06	3.60767e+06	9.5918e+06	7.23933e+06	1.72077e+07	8.33113e+06	7.65614e+06	7.93688e+06	1.39711e+07	7.21143e+06	3.95458e+06	1.11406e+07	7.25661e+06	4.87775e+06	8.03613e+06	5.55551e+06	5.20645e+06
Com_3224_pos	(5-methyl-3-isoxazolyl)[4-(5-propyl-2-pyrimidinyl)piperazino]methanone	--	C16 H21 N5 O2	315.168	6.233	--	--	--	--	--	--	--	--	--	--	Full match	No results	No results	316.176	1.57568e+07	1.94032e+07	1.42483e+07	1.92126e+07	1.65609e+07	1.37965e+07	1.55193e+07	1.21142e+07	1.21322e+07	1.42007e+07	1.09059e+07	9.58661e+06	1.24702e+07	1.2001e+07	9.69731e+06	1.09194e+07	9.34396e+06	9.63351e+06	1.1875e+07	1.48955e+07	1.13999e+07	1.0972e+07	1.31348e+07	1.31276e+07	1.42864e+07	1.23901e+07	8.92005e+06	1.45833e+07	1.05614e+07	1.11197e+07
Com_3244_pos	13,14-Dihydro prostaglandin E1	--	C20 H36 O5	316.261	7.33	--	--	--	--	--	--	--	--	--	--	Invalid mass	No results	No results	317.268	4.65724e+06	5.34322e+06	8.65216e+06	1.62049e+07	1.1809e+07	1.63151e+07	4.8249e+06	8.62081e+06	1.32608e+07	2.2646e+07	1.79508e+07	3.93652e+06	4.10293e+06	9.00095e+06	9.04906e+06	1.46877e+07	2.1031e+07	6.23935e+06	791249	1.25898e+06	1.01468e+06	1.11416e+06	1.23755e+06	930654	862311	862230	801470	6.76436e+06	6.89881e+06	7.59207e+06
Com_3289_pos	PC (18:1e/15:0)	--	C41 H82 N O7 P	731.582	10.719	--	--	--	--	--	--	--	--	--	--	No results	Full match	No results	732.59	1.22753e+07	2.99147e+06	7.02056e+06	6.0845e+06	2.03254e+07	7.67962e+06	2.10187e+07	1.26863e+07	1.11271e+07	5.5478e+06	1.19521e+07	1.61158e+07	1.18907e+07	1.69487e+07	8.87277e+06	1.39177e+07	2.1428e+07	1.3001e+07	7.60098e+06	1.70503e+07	1.0986e+07	1.08834e+07	1.11318e+07	8.98975e+06	1.27063e+07	1.20179e+07	3.49706e+06	1.35737e+07	1.5963e+07	1.77249e+07
Com_3322_pos	PC (22:5e/18:3)	--	C48 H82 N O7 P	833.592	9.632	--	--	--	--	--	--	--	--	--	--	No results	Invalid mass	No results	834.599	1.17074e+07	8.97244e+06	9.19882e+06	6.67983e+06	1.48204e+07	9.74218e+06	9.4803e+06	1.05041e+07	1.10549e+07	8.17689e+06	2.11872e+07	6.38135e+06	2.12665e+07	1.22896e+07	1.12036e+07	1.29531e+07	1.39373e+07	7.53883e+06	1.56781e+07	1.12709e+07	1.22374e+07	9.0311e+06	9.30219e+06	9.8525e+06	1.42877e+07	1.36417e+07	1.28079e+07	1.13596e+07	1.21904e+07	1.62902e+07
Com_3348_pos	SM (d15:1/28:1)	--	C48 H95 N2 O6 P	826.693	11.07	--	--	--	--	--	--	--	--	--	--	No results	Full match	No results	827.7	5.41481e+06	7.81623e+06	5.36788e+06	1.17931e+07	6.88601e+06	6.86201e+06	4.70741e+06	5.9236e+06	2.21973e+07	7.27389e+06	7.42795e+06	6.53603e+06	9.79649e+06	6.5831e+06	8.76169e+06	697644	6.26757e+06	7.26079e+06	6.29484e+06	3.19769e+06	1.13304e+07	5.22888e+06	5.96247e+06	7.00824e+06	4.83742e+06	5.23739e+06	8.76764e+06	6.37779e+06	7.05591e+06	9.19312e+06
Com_3389_pos	2-(methylthio)-4-(3-pyridyl)pyrimidine	--	C10 H9 N3 S	203.049	1.367	--	--	--	--	--	--	--	--	--	--	Invalid mass	No results	No results	204.056	1.49678e+07	1.55308e+07	1.50425e+07	1.53052e+07	1.93662e+07	1.41447e+07	1.43758e+07	1.55005e+07	1.6483e+07	1.36902e+07	1.59198e+07	1.72083e+07	1.57261e+07	1.57231e+07	1.90814e+07	1.71348e+07	1.47681e+07	1.57633e+07	1.72194e+07	1.61718e+07	1.80356e+07	1.56698e+07	1.78971e+07	2.00541e+07	1.88476e+07	2.16834e+07	1.77877e+07	1.37576e+07	9.8369e+06	1.68243e+07
Com_3414_pos	2-hydroxy-3,6-diphenylcyclohexyl acetate	--	C20 H22 O3	332.137	5.803	--	--	--	--	--	--	--	--	--	--	Invalid mass	No results	No results	333.144	1.83917e+06	1.91154e+06	1.7192e+06	1.05664e+06	1.00239e+06	1.14553e+06	1.8168e+06	3.15215e+06	2.58754e+06	2.0956e+06	2.02981e+07	7.55991e+06	498248	781536	5.16926e+06	2.26286e+06	5.41804e+06	3.40279e+06	571175	2.3751e+06	561449	1.79582e+06	1.28744e+06	599310	2.12857e+06	1.73794e+06	1.7318e+06	3.52648e+06	2.54838e+06	3.85225e+06
Com_3459_pos	SM (d14:1/17:0)	--	C36 H73 N2 O6 P	660.521	10.112	--	--	--	--	--	--	--	--	--	--	No results	Full match	No results	661.528	7.46817e+06	1.65403e+07	1.22644e+07	1.21156e+07	1.95589e+07	1.00795e+07	8.69209e+06	1.55645e+07	1.77075e+07	8.49009e+06	6.38846e+06	1.89176e+07	1.18141e+07	1.18343e+07	1.47097e+07	1.22364e+07	1.424e+07	1.80769e+07	8.00253e+06	1.13802e+07	6.36375e+06	1.2371e+07	1.37614e+07	1.03181e+07	9.01418e+06	1.72854e+07	2.05647e+07	1.00177e+07	1.34958e+07	1.99841e+07
Com_3508_pos	PC (18:3e/22:6)	--	C48 H80 N O7 P	813.566	10.374	--	--	--	--	--	--	--	--	--	--	No results	Full match	No results	814.573	3.91773e+06	5.84046e+06	2.9606e+06	9.52645e+06	3.67194e+06	5.79999e+06	8.62469e+06	6.04958e+06	7.24697e+06	1.05829e+07	2.27839e+06	8.42298e+06	5.25208e+06	8.43661e+06	1.40721e+07	1.11602e+07	1.0912e+07	1.99019e+07	9.87585e+06	3.62074e+06	3.63865e+06	4.69561e+06	8.13569e+06	6.74033e+06	7.95184e+06	6.5369e+06	1.23376e+07	5.14914e+06	1.14065e+07	1.09911e+07
Com_3618_pos	8-Isoprostaglandin F1α	--	C20 H36 O5	338.243	7.325	--	--	--	--	--	--	--	--	--	--	Invalid mass	No results	No results	339.251	3.59319e+06	4.09014e+06	5.99592e+06	1.34301e+07	1.01567e+07	1.43778e+07	4.59144e+06	7.77229e+06	1.12867e+07	1.92323e+07	1.59824e+07	2.625e+06	4.73341e+06	8.30347e+06	8.21759e+06	1.33752e+07	1.85847e+07	6.49931e+06	2.50543e+06	1.83602e+06	982831	998155	2.28261e+06	971219	1.38068e+06	1.78447e+06	1.31746e+06	4.94147e+06	6.01923e+06	6.56755e+06
Com_3667_pos	PC (14:1e/19:1)	--	C41 H80 N O7 P	729.567	11.577	--	--	--	--	--	--	--	--	--	--	No results	Full match	No results	730.574	8.36419e+06	6.3021e+06	7.37614e+06	1.14331e+07	8.44774e+06	1.41989e+07	7.60567e+06	9.93409e+06	7.71624e+06	1.8807e+07	1.41163e+07	7.38042e+06	5.33676e+06	5.41187e+06	9.74724e+06	1.07972e+07	8.20489e+06	8.85253e+06	1.36365e+07	5.46256e+06	1.40092e+07	7.85678e+06	2.63143e+06	1.19421e+07	9.76389e+06	6.04859e+06	1.41252e+07	9.50845e+06	1.52967e+07	1.04857e+07
Com_3718_pos	SM (d15:1/15:0)	--	C35 H71 N2 O6 P	646.505	8.713	--	--	--	--	--	--	--	--	--	--	No results	Full match	No results	647.512	6.96667e+06	1.56962e+07	1.51806e+07	1.15097e+07	1.21032e+07	1.05287e+07	6.20302e+06	1.27967e+07	1.13894e+07	1.09865e+07	5.14656e+06	1.3446e+07	1.37453e+07	9.68736e+06	1.4542e+07	1.0413e+07	1.03103e+07	1.33412e+07	7.47294e+06	1.14402e+07	6.45126e+06	1.08347e+07	1.24089e+07	1.06897e+07	1.19983e+07	1.40737e+07	1.69863e+07	9.18146e+06	1.19873e+07	1.34087e+07
Com_3749_pos	PC (18:5e/4:0)	--	C30 H52 N O7 P	569.349	8.83	--	--	--	--	--	--	--	--	--	--	No results	Full match	No results	570.356	4.18274e+06	6.37532e+06	1.20655e+07	1.4502e+07	1.37197e+07	1.19633e+07	1.12398e+07	1.65244e+07	1.15278e+07	1.34223e+07	1.46766e+07	1.85555e+07	1.48219e+07	1.64527e+07	1.69064e+07	1.35543e+07	1.58822e+07	1.7076e+07	9.76148e+06	1.11089e+07	1.58211e+07	1.71231e+07	1.53835e+07	1.80459e+07	1.22006e+07	1.20263e+07	1.67209e+07	1.20224e+07	1.29217e+07	1.43876e+07
Com_3774_pos	PC (17:2/17:2)	--	C42 H76 N O8 P	753.531	11.416	--	--	--	LMGP01010731	--	--	--	Glycerophospholipids [GP]	Glycerophosphocholines [GP01]	Diacylglycerophosphocholines [GP0101]	No results	Full match	No results	754.538	5.58492e+06	7.75421e+06	1.62339e+07	7.08302e+06	8.36818e+06	5.25703e+06	4.7995e+06	5.65924e+06	1.63957e+07	7.64403e+06	5.33582e+06	7.47536e+06	6.52722e+06	4.38851e+06	1.09418e+07	5.32198e+06	6.87816e+06	8.24421e+06	7.18773e+06	5.40909e+06	5.7692e+06	5.87221e+06	6.91011e+06	8.22516e+06	2.64346e+06	8.51487e+06	1.1418e+07	4.2306e+06	5.82702e+06	5.25105e+06
Com_3778_pos	PC (16:2e/2:0)	--	C26 H50 N O7 P	519.333	7.08	--	--	--	--	--	--	--	--	--	--	No results	Full match	Full match	520.341	8.95317e+06	1.02461e+07	1.05347e+07	1.0827e+07	1.23315e+07	1.24819e+07	1.20331e+07	1.09824e+07	1.4635e+07	1.60068e+07	1.4319e+07	1.01356e+07	1.00945e+07	1.08033e+07	1.36488e+07	1.75331e+07	8.59729e+06	1.78315e+07	1.4904e+07	1.19785e+07	1.43107e+07	1.15529e+07	1.66596e+07	1.13375e+07	1.20549e+07	9.66938e+06	1.30091e+07	1.09382e+07	1.13704e+07	1.3662e+07
Com_3790_pos	PE (18:1/18:2)	--	C41 H76 N O8 P	741.531	11.417	--	--	--	LMGP02010048	--	--	--	Glycerophospholipids [GP]	Glycerophosphoethanolamines [GP02]	Diacylglycerophosphoethanolamines [GP0201]	No results	Full match	No results	742.538	1.0533e+07	9.95812e+06	1.34003e+07	8.09683e+06	1.4743e+07	1.23901e+07	5.23478e+06	8.99503e+06	1.46335e+07	1.79102e+07	1.05831e+07	1.21647e+07	1.01291e+07	6.29717e+06	1.26389e+07	8.8459e+06	8.90633e+06	7.8155e+06	1.31801e+07	9.49836e+06	1.81388e+07	1.19267e+07	1.38704e+07	1.84453e+07	1.29436e+07	1.19393e+07	1.60397e+07	9.71625e+06	9.72355e+06	8.31297e+06
Com_3832_pos	PC (16:1/17:2)	--	C41 H76 N O8 P	741.532	11.617	--	--	--	--	--	--	--	--	--	--	No results	Full match	No results	724.528	6.31917e+06	7.91139e+06	8.49341e+06	3.18384e+06	4.65496e+06	1.12375e+07	2.85588e+06	4.22242e+06	3.82464e+06	1.76078e+07	9.94222e+06	7.60943e+06	1.13145e+07	3.77403e+06	4.92033e+06	1.25978e+07	1.32083e+07	2.76192e+06	1.00051e+07	5.11029e+06	3.6063e+06	6.45575e+06	5.03523e+06	1.17825e+07	1.37729e+07	5.25725e+06	3.463e+06	1.09941e+07	1.07082e+07	5.05631e+06
Com_3837_pos	PC (20:4/20:4)	--	C48 H80 N O8 P	829.571	11.684	--	--	--	LMGP01011052	--	--	--	Glycerophospholipids [GP]	Glycerophosphocholines [GP01]	Diacylglycerophosphocholines [GP0101]	No results	Invalid mass	No results	830.579	8.36685e+06	6.41644e+06	5.22612e+06	9.9862e+06	1.11916e+07	5.93005e+06	1.01523e+07	9.57747e+06	7.71665e+06	1.00741e+07	1.69966e+07	7.13717e+06	1.01595e+07	1.00938e+07	9.81268e+06	7.55274e+06	9.34088e+06	8.9302e+06	1.07784e+07	8.81263e+06	1.02974e+07	7.14303e+06	7.81041e+06	1.0367e+07	1.40815e+07	1.10764e+07	6.39556e+06	9.58791e+06	1.36318e+07	1.5821e+07
Com_3863_pos	3-(propan-2-yl)-octahydropyrrolo[1,2-a]pyrazine-1,4-dione	--	C10 H16 N2 O2	196.121	5.14	--	--	--	--	--	--	--	--	--	--	Full match	No results	No results	197.129	8.20269e+06	9.34462e+06	7.41732e+06	4.90924e+06	1.2499e+07	1.14666e+07	1.46468e+07	1.09987e+07	1.08801e+07	1.05265e+07	1.10033e+07	1.73912e+07	1.34813e+07	1.0945e+07	1.56187e+07	1.62553e+07	6.69838e+06	1.37811e+07	1.57766e+07	1.60031e+07	1.21164e+07	1.25945e+07	1.18866e+07	1.7237e+07	1.86864e+07	1.04308e+07	1.43827e+07	9.33613e+06	1.50917e+07	1.53257e+07
Com_3865_pos	Gamithromycin	--	C40 H76 N2 O12	776.533	11.352	--	--	HMDB0252606	--	Organic oxygen compounds	Organooxygen compounds	Carbohydrates and carbohydrate conjugates	--	--	--	Invalid mass	No results	No results	777.542	5.61564e+06	2.71008e+06	1.16439e+07	8.85521e+06	1.06377e+07	1.10854e+07	1.07829e+07	7.46959e+06	1.62247e+07	1.34761e+07	6.60025e+06	9.71886e+06	1.27348e+07	9.99578e+06	1.28507e+07	1.05403e+07	1.15292e+07	1.10589e+07	1.28897e+07	1.08767e+07	1.78199e+07	9.21915e+06	1.19544e+07	1.68538e+07	1.57719e+07	1.12139e+07	1.75192e+07	8.76664e+06	7.94632e+06	1.10665e+07
Com_3904_pos	PC (20:2/20:2)	--	C48 H88 N O8 P	837.625	5.997	--	--	--	LMGP01011856	--	--	--	Glycerophospholipids [GP]	Glycerophosphocholines [GP01]	Diacylglycerophosphocholines [GP0101]	No results	Full match	No results	838.632	2.04963e+06	2.49916e+06	1.78533e+06	3.69214e+06	3.5559e+06	4.96633e+06	1.31218e+06	3.3789e+06	2.50966e+06	2.95604e+06	3.23056e+06	2.69985e+06	2.40268e+06	2.67836e+06	2.90458e+06	2.1593e+06	3.32117e+06	2.75965e+06	1.67214e+06	1.05917e+06	1.82799e+07	3.58723e+06	1.9534e+06	3.49683e+06	2.33497e+06	1.50449e+06	4.80906e+06	1.11192e+06	2.07522e+06	2.36174e+06
Com_4025_pos	Paracetamol	Acetaminophen; Paracetamol	C8 H9 N O2	151.061	1.191	cpd:C06804	map04976 Bile secretion	HMDB0001859	--	Benzenoids	Phenols	1-hydroxy-2-unsubstituted benzenoids	--	--	--	Invalid mass	Invalid mass	No results	152.068	1.15736e+07	9.10874e+06	1.09277e+07	8.76572e+06	1.18986e+07	1.37115e+07	1.31889e+07	1.08193e+07	1.25114e+07	1.38019e+07	1.11557e+07	1.39821e+07	1.22011e+07	1.27188e+07	1.48869e+07	1.16316e+07	1.49135e+07	1.16364e+07	1.18926e+07	1.40064e+07	1.19771e+07	8.92534e+06	1.61357e+07	1.36038e+07	1.28803e+07	1.30066e+07	1.08971e+07	7.74053e+06	1.36364e+07	1.25107e+07
Com_4080_pos	PC (18:3e/15:0)	--	C41 H78 N O7 P	727.549	11.52	--	--	--	--	--	--	--	--	--	--	No results	Full match	No results	728.558	4.29855e+06	5.40202e+06	1.05264e+07	7.21872e+06	6.75107e+06	2.44154e+06	4.49376e+06	3.75802e+06	6.91112e+06	9.1889e+06	1.11558e+07	7.38074e+06	5.91042e+06	4.50732e+06	9.29696e+06	8.94746e+06	8.06546e+06	1.07236e+07	1.57674e+07	4.51194e+06	9.6491e+06	3.88758e+06	1.39926e+07	7.2411e+06	2.83219e+06	4.98667e+06	1.59926e+07	5.42026e+06	5.58878e+06	7.21976e+06
Com_4206_pos	(2R)-2-[(2R,5S)-5-[(2S)-2-hydroxybutyl]oxolan-2-yl]propanoic acid	--	C11 H20 O4	216.136	5.75	--	--	--	--	--	--	--	--	--	--	Full match	No results	Full match	217.144	7.39768e+06	5.52099e+06	8.52735e+06	1.00708e+07	8.29044e+06	1.12046e+07	5.58106e+06	1.18704e+07	9.8695e+06	1.05132e+07	5.62699e+06	5.23316e+06	5.57126e+06	7.05967e+06	5.13004e+06	5.79758e+06	1.51117e+07	5.36475e+06	5.19859e+06	7.88233e+06	9.68167e+06	7.21343e+06	1.23244e+07	8.9493e+06	6.09173e+06	1.00827e+07	4.71107e+06	8.35233e+06	6.88348e+06	7.88641e+06
Com_4230_pos	D-Tagatose	D-Tagatose; lyxo-Hexulose	C6 H12 O6	180.064	11.4	cpd:C00795	map00052 Galactose metabolism	HMDB0003418	--	Organic oxygen compounds	Organooxygen compounds	Carbohydrates and carbohydrate conjugates	--	--	--	No results	Full match	Full match	181.071	9.98638e+06	1.26418e+07	1.18406e+07	7.60028e+06	6.32947e+06	5.54366e+06	6.25128e+06	5.14288e+06	4.32482e+06	5.90086e+06	9.30931e+06	6.60301e+06	8.57967e+06	8.70345e+06	6.42418e+06	5.48925e+06	5.11615e+06	4.79468e+06	5.99175e+06	4.09077e+06	6.03326e+06	4.92018e+06	3.60072e+06	4.25912e+06	5.11682e+06	5.93241e+06	5.72799e+06	4.59099e+06	2.77552e+06	2.73309e+06
Com_4235_pos	DL-Stachydrine	--	C7 H13 N O2	143.095	1.322	--	--	--	--	--	--	--	--	--	--	Full match	No results	No results	144.102	8.54843e+06	2.64596e+06	7.75424e+06	3.27844e+06	6.61331e+06	5.46551e+06	9.35863e+06	1.06555e+07	7.7429e+06	8.33907e+06	5.33081e+06	5.21116e+06	7.84505e+06	6.55141e+06	1.11129e+07	7.01738e+06	8.19384e+06	5.78694e+06	5.97953e+06	9.70467e+06	7.80851e+06	6.05939e+06	5.55943e+06	1.62006e+07	6.99897e+06	9.29243e+06	6.98086e+06	5.68061e+06	7.02075e+06	7.74262e+06
Com_4437_pos	PC (16:0/17:1)	--	C41 H80 N O8 P	745.562	6.203	--	--	--	LMGP01010571	--	--	--	Glycerophospholipids [GP]	Glycerophosphocholines [GP01]	Diacylglycerophosphocholines [GP0101]	No results	Full match	No results	746.57	5.24366e+06	3.59339e+06	3.76699e+06	6.73077e+06	6.44712e+06	7.23391e+06	7.65047e+06	5.612e+06	5.58343e+06	5.57081e+06	260306	1.00613e+07	2.48863e+06	5.92247e+06	2.34892e+06	5.72847e+06	3.4116e+06	4.67982e+06	3.17525e+06	7.40421e+06	2.72406e+06	5.14408e+06	4.75769e+06	5.41289e+06	4.41425e+06	1.40532e+07	3.92166e+06	6.50755e+06	9.9411e+06	1.13837e+07
Com_4460_pos	PC (16:1e/22:6)	--	C46 H80 N O7 P	789.565	11.467	--	--	--	--	--	--	--	--	--	--	No results	Full match	No results	790.572	9.12223e+06	1.0248e+07	1.12822e+07	1.22615e+07	1.01286e+07	9.608e+06	9.03028e+06	6.83771e+06	9.1141e+06	1.26216e+07	1.04353e+07	1.00565e+07	1.05936e+07	9.97715e+06	1.19299e+07	3.94488e+06	1.02458e+07	1.00417e+07	1.31947e+07	1.26251e+07	5.17278e+06	9.22587e+06	1.04504e+07	9.51169e+06	9.62365e+06	7.78887e+06	9.68735e+06	1.06523e+07	9.36983e+06	9.73513e+06
Com_4532_pos	HKK	--	C18 H33 N7 O4	371.267	7.333	--	--	--	--	--	--	--	--	--	--	Invalid mass	No results	No results	372.274	5.68962e+06	7.67822e+06	5.58775e+06	4.22195e+06	1.10483e+07	7.3698e+06	7.67033e+06	9.23637e+06	6.93102e+06	8.79319e+06	8.23048e+06	5.74759e+06	4.00366e+06	5.18992e+06	1.4488e+07	8.7742e+06	1.26145e+07	1.04253e+07	2.79402e+06	2.64426e+06	5.49977e+06	4.54292e+06	5.79958e+06	6.01662e+06	5.02123e+06	4.81502e+06	7.75107e+06	7.65518e+06	6.75563e+06	8.84222e+06
Com_4540_pos	N3,N4-Dimethyl-L-arginine	--	C8 H18 N4 O2	202.143	1.308	--	--	--	--	--	--	--	--	--	--	No results	Full match	Full match	203.15	7.41297e+06	6.6407e+06	8.14283e+06	8.02032e+06	7.92758e+06	7.42726e+06	8.01635e+06	8.23356e+06	1.11482e+07	8.44671e+06	7.7553e+06	6.38754e+06	1.00229e+07	9.83998e+06	1.29146e+07	1.01169e+07	4.37357e+06	8.94395e+06	9.39443e+06	9.26039e+06	1.10755e+07	8.08144e+06	1.3294e+07	1.02859e+07	9.72007e+06	1.2101e+07	8.40973e+06	9.02048e+06	8.33748e+06	8.48679e+06
Com_4541_pos	Norfenefrine	--	C8 H11 N O2	136.05	1.178	--	--	HMDB0255737	--	Benzenoids	Phenols	1-hydroxy-4-unsubstituted benzenoids	--	--	--	No results	Invalid mass	No results	137.057	4.4567e+06	6.10728e+06	6.08001e+06	5.70832e+06	1.1381e+07	1.2398e+07	1.25918e+07	1.10576e+07	9.02123e+06	1.06941e+07	9.27681e+06	9.49618e+06	1.11697e+07	8.91197e+06	9.84279e+06	7.95163e+06	8.9877e+06	9.48364e+06	1.00455e+07	9.26113e+06	9.31214e+06	8.57906e+06	8.09817e+06	9.05871e+06	8.7007e+06	8.36763e+06	8.39968e+06	4.43112e+06	1.01013e+07	9.66014e+06
Com_4567_pos	(2R,3S,4S,5R,6R)-2-(hydroxymethyl)-6-(propan-2-yloxy)oxane-3,4,5-triol	--	C9 H18 O6	244.092	5.167	--	--	--	--	--	--	--	--	--	--	Invalid mass	No results	No results	245.099	657688	738178	1.61338e+06	2.65844e+06	2.16411e+06	4.04243e+06	1.19416e+06	2.98516e+06	3.33912e+06	4.34908e+06	4.93267e+06	7.23815e+06	1.40824e+06	3.09653e+06	4.55027e+06	5.94253e+06	1.32924e+07	1.87832e+06	1.17029e+06	1.19707e+06	1.49714e+06	1.53567e+06	1.25527e+06	1.79265e+06	2.4109e+06	1.44577e+06	1.40353e+06	1.57446e+06	2.61197e+06	2.82901e+06
Com_4602_pos	PC (14:0e/17:1)	--	C39 H78 N O7 P	703.547	9.375	--	--	--	--	--	--	--	--	--	--	No results	Invalid mass	No results	704.554	823323	2.61004e+06	3.99817e+06	1.168e+07	295110	5.28525e+06	841294	5.23312e+06	1.79962e+06	3.5166e+06	4.37614e+06	7.14324e+06	4.86589e+06	4.54808e+06	8.91376e+06	6.38349e+06	425542	363829	895536	1.09219e+07	7.7007e+06	182218	522405	8.3522e+06	914962	7.87704e+06	1.91933e+06	5.37777e+06	8.60968e+06	7.67072e+06
Com_4644_pos	PC (14:1e/24:2)	--	C46 H88 N O7 P	797.626	11.403	--	--	--	--	--	--	--	--	--	--	No results	Invalid mass	No results	798.634	3.72016e+06	2.91213e+06	2.86321e+06	2.74884e+06	2.63723e+06	566691	3.15202e+06	3.25655e+06	3.21921e+06	3.16808e+06	9.1278e+06	1.3082e+07	3.34732e+06	3.59397e+06	4.41261e+06	3.74354e+06	2.06377e+06	2.95417e+06	3.20899e+06	3.57894e+06	4.87923e+06	2.43892e+06	1.0662e+06	1.25954e+06	2.85387e+06	3.02507e+06	2.64011e+06	2.74266e+06	2.66618e+06	4.83814e+06
Com_4653_pos	PC (19:2/18:4)	--	C45 H78 N O8 P	791.543	10.993	--	--	--	--	--	--	--	--	--	--	No results	Full match	No results	792.551	538706	4.39772e+06	6.75378e+06	4.53222e+06	6.99971e+06	6.06906e+06	2.19043e+06	4.88337e+06	5.32363e+06	7.4851e+06	5.33343e+06	4.25184e+06	1.3166e+07	5.86576e+06	6.22696e+06	5.28701e+06	4.08294e+06	4.89578e+06	7.24965e+06	2.58553e+06	7.49045e+06	4.35697e+06	3.9423e+06	9.40694e+06	7.40528e+06	3.10205e+06	4.8441e+06	5.72037e+06	5.50889e+06	3.59536e+06
Com_4654_pos	1-(4-Methoxyphenyl)-2-propanone	--	C10 H12 O2	164.084	11.213	--	--	HMDB0032891	--	Benzenoids	Benzene and substituted derivatives	Phenylpropanes	--	--	--	No results	No results	Full match	165.091	7.44998e+06	1.09163e+07	7.77088e+06	8.37911e+06	6.77904e+06	6.35989e+06	4.97035e+06	1.14753e+07	1.07737e+07	6.11715e+06	8.45032e+06	8.01424e+06	6.94892e+06	9.73532e+06	1.08126e+07	5.21003e+06	8.90143e+06	1.16245e+07	6.03423e+06	5.24821e+06	4.91548e+06	8.39997e+06	6.81984e+06	9.03386e+06	5.67184e+06	1.20976e+07	1.1067e+07	8.92221e+06	6.21485e+06	1.18017e+07
Com_4714_pos	Cafestol	Cafestol	C20 H28 O3	316.204	7.041	cpd:C09066	--	HMDB0035710	--	Organoheterocyclic compounds	Naphthofurans	-	--	--	--	Full match	Not the top hit	Full match	299.201	5.97491e+06	1.06673e+07	5.65714e+06	9.95896e+06	5.10922e+06	7.20354e+06	6.88499e+06	7.971e+06	7.49218e+06	5.21381e+06	5.56527e+06	4.47598e+06	7.25795e+06	7.7233e+06	6.04018e+06	5.52864e+06	7.50414e+06	5.03901e+06	7.06881e+06	6.7545e+06	6.42421e+06	6.66295e+06	6.68581e+06	5.99832e+06	5.38751e+06	7.863e+06	5.97705e+06	7.15958e+06	5.44004e+06	7.08897e+06
Com_4926_pos	4-(allyloxy)-1,2-dihydroquinolin-2-one	--	C12 H11 N O2	201.079	5.024	--	--	--	--	--	--	--	--	--	--	Full match	No results	No results	202.086	5.56766e+06	5.67051e+06	4.24362e+06	4.64555e+06	5.32315e+06	3.33245e+06	6.1068e+06	2.46925e+06	1.74779e+06	3.15804e+06	2.55245e+06	3.00128e+06	6.73589e+06	3.54246e+06	2.54045e+06	5.30015e+06	4.30331e+06	2.35553e+06	1.26154e+07	3.75301e+06	2.65893e+06	4.8363e+06	2.14607e+06	3.88425e+06	6.02276e+06	3.77802e+06	4.06624e+06	4.52193e+06	3.82996e+06	4.41567e+06
Com_4928_pos	Trigonelline	N-Methylnicotinate; Trigonelline; Trigenelline; 1-Methylpyridinio-3-carboxylate; Betaine nicotinate; Caffearin; Gynesine	C7 H7 N O2	137.045	1.174	cpd:C01004	map00760 Nicotinate and nicotinamide metabolism	HMDB0000875	--	Alkaloids and derivatives	-	-	--	--	--	Invalid mass	No results	No results	138.053	8.75396e+06	7.75882e+06	6.85882e+06	7.59005e+06	1.08165e+07	8.31477e+06	9.47892e+06	1.07009e+07	9.79059e+06	1.04758e+07	8.41078e+06	9.51267e+06	1.04497e+07	8.6469e+06	1.09961e+07	8.39791e+06	1.09017e+07	8.43092e+06	9.98235e+06	1.06416e+07	1.10254e+07	1.11782e+07	1.00178e+07	8.83989e+06	1.1366e+07	1.01968e+07	8.09359e+06	7.04269e+06	1.14087e+07	9.5672e+06
Com_4996_pos	ACar 10:1	--	C17 H32 N O4	313.225	5.775	--	--	--	--	--	--	--	--	--	--	No results	Invalid mass	No results	314.233	2.38371e+06	1.47095e+06	2.31262e+06	944226	981180	657216	1.97744e+06	1.56369e+06	1.07928e+06	1.12064e+06	1.43737e+06	991841	1.53668e+06	1.08622e+07	1.97809e+06	1.41286e+06	1.472e+06	2.35006e+06	1.00851e+06	1.44214e+06	1.21721e+06	1.21413e+06	968641	1.37479e+06	1.26872e+06	1.27146e+06	2.27938e+06	2.08914e+06	1.9384e+06	1.75149e+06
Com_5001_pos	Flavin Adenine Dinucleotide	FAD; Flavin adenine dinucleotide	C27 H33 N9 O15 P2	785.161	10.432	cpd:C00016	map00740 Riboflavin metabolism;map01100 Metabolic pathways;map04977 Vitamin digestion and absorption	HMDB0252293	--	Nucleosides, nucleotides, and analogues	Flavin nucleotides	-	--	--	--	No results	No results	Full match	786.168	7.66654e+06	7.7796e+06	7.01213e+06	5.76882e+06	4.71272e+06	5.56312e+06	5.85269e+06	6.56445e+06	7.21032e+06	7.27824e+06	5.98962e+06	1.14578e+07	1.10341e+07	5.83309e+06	5.64691e+06	5.87964e+06	4.68935e+06	8.64932e+06	6.47876e+06	4.8558e+06	6.42789e+06	8.37295e+06	4.96864e+06	3.45349e+06	1.0283e+07	7.55995e+06	5.91644e+06	8.51676e+06	4.40178e+06	4.98252e+06
Com_5032_pos	Styrene	Styrene; Phenylethylene	C8 H8	104.063	7.145	cpd:C07083	map01100 Metabolic pathways	HMDB0034240	--	Benzenoids	Benzene and substituted derivatives	Styrenes	--	--	--	No results	No results	Full match	105.07	2.05572e+06	9.48687e+06	1.20533e+06	3.89292e+06	1.28747e+06	858409	1.36885e+06	2.88652e+06	2.67174e+06	3.09694e+06	3.21729e+06	3.41514e+06	1.63762e+06	1.44921e+06	1.9658e+06	875565	1.6199e+06	2.83471e+06	1.55718e+06	3.97727e+06	2.0054e+06	4.42738e+06	4.50906e+06	1.09408e+06	2.60215e+06	1.87168e+06	894176	2.44624e+06	2.79892e+06	3.25345e+06
Com_5043_pos	SM (d17:3/20:2)	--	C42 H77 N2 O6 P	736.563	11.108	--	--	--	--	--	--	--	--	--	--	No results	Invalid mass	No results	737.571	7.03687e+06	5.49357e+06	3.99002e+06	4.96439e+06	7.04903e+06	2.53883e+06	6.13629e+06	4.68097e+06	7.92866e+06	4.38947e+06	4.93241e+06	4.86168e+06	6.70737e+06	3.80442e+06	3.36604e+06	3.97728e+06	2.89602e+06	2.99584e+06	2.43511e+06	3.52086e+06	4.20702e+06	1.08704e+07	4.94281e+06	6.20391e+06	4.29062e+06	7.92612e+06	4.46894e+06	8.37223e+06	7.73369e+06	4.22322e+06
Com_5045_pos	L-Threonine	L-Threonine; 2-Amino-3-hydroxybutyric acid	C4 H9 N O3	119.059	1.265	cpd:C00188	map00260 Glycine, serine and threonine metabolism;map00290 Valine, leucine and isoleucine biosynthesis;map00860 Porphyrin and chlorophyll metabolism;map00970 Aminoacyl-tRNA biosynthesis;map01100 Metabolic pathways;map01230 Biosynthesis of amino acids;map02010 ABC transporters;map04974 Protein digestion and absorption;map04978 Mineral absorption	HMDB0000167	--	Organic acids and derivatives	Carboxylic acids and derivatives	Amino acids, peptides, and analogues	--	--	--	No results	No results	Full match	120.066	6.57108e+06	7.14398e+06	5.44964e+06	7.75357e+06	8.55412e+06	7.65337e+06	8.08017e+06	6.77022e+06	6.63332e+06	7.69014e+06	4.60876e+06	6.90634e+06	4.94844e+06	9.25858e+06	7.27855e+06	8.1067e+06	7.47025e+06	6.37779e+06	7.94144e+06	9.33872e+06	6.82923e+06	5.10748e+06	1.10597e+07	8.19649e+06	5.34643e+06	8.46887e+06	6.77843e+06	6.92376e+06	7.67414e+06	8.95441e+06
Com_5101_pos	2,3-Dinor-11β-prostaglandin F2α	--	C18 H30 O5	286.214	7.592	--	--	--	--	--	--	--	--	--	--	Invalid mass	No results	No results	287.221	6.54265e+06	8.62759e+06	4.75868e+06	6.56362e+06	7.55332e+06	4.98991e+06	4.85008e+06	8.32978e+06	3.46674e+06	4.43488e+06	4.94073e+06	7.78948e+06	5.61165e+06	5.395e+06	3.93059e+06	5.70815e+06	1.00733e+07	1.07979e+07	4.96928e+06	7.94485e+06	8.64732e+06	7.01704e+06	1.07195e+07	1.06643e+07	6.60989e+06	6.53573e+06	4.71941e+06	6.62204e+06	4.80743e+06	5.65364e+06
Com_5123_pos	PC (19:1/20:5)	--	C47 H82 N O8 P	819.575	10.774	--	--	--	--	--	--	--	--	--	--	No results	Full match	No results	820.584	3.51171e+06	4.20576e+06	5.38351e+06	2.28343e+06	7.33671e+06	3.82795e+06	6.61858e+06	6.39647e+06	5.54716e+06	4.23283e+06	2.19973e+06	8.3427e+06	4.67045e+06	1.02511e+07	1.17797e+07	1.00243e+07	4.24008e+06	6.14512e+06	7.33464e+06	8.36969e+06	3.5035e+06	7.29168e+06	3.69886e+06	4.46848e+06	6.87342e+06	5.54516e+06	2.88962e+06	7.06788e+06	8.328e+06	5.54506e+06
Com_5137_pos	Pregnanetriol	--	C21 H36 O3	358.251	6.808	--	--	HMDB0006070	--	Lipids and lipid-like molecules	Steroids and steroid derivatives	Pregnane steroids	--	--	--	No results	Invalid mass	No results	359.258	218781	699419	269087	400755	221232	253444	249198	359591	259133	199837	287969	289361	187119	190148	218939	243144	174366	255292	216450	9.44567e+06	214095	1.36416e+06	215509	174094	330433	1.10165e+07	156623	297622	202654	175085
Com_5162_pos	Guggulsterone	--	C21 H28 O2	312.208	7.148	--	--	HMDB0002726	--	Lipids and lipid-like molecules	Steroids and steroid derivatives	Androstane steroids	--	--	--	No results	No results	Full match	313.216	1.46578e+06	9.09099e+06	1.0144e+06	5.09087e+06	1.34375e+06	2.06979e+06	1.07661e+06	4.53957e+06	4.25299e+06	2.56975e+06	3.18081e+06	3.74235e+06	1.56832e+06	1.48184e+06	2.33968e+06	336992	1.71619e+06	3.03783e+06	1.82594e+06	5.65521e+06	2.54989e+06	6.67037e+06	4.94719e+06	720690	3.04437e+06	2.48731e+06	966300	3.79669e+06	3.26159e+06	3.74043e+06
Com_5282_pos	Bitertanol	Bitertanol	C20 H23 N3 O2	337.178	10.391	cpd:C11258	--	--	--	--	--	--	--	--	--	Full match	No results	No results	338.185	5.68343e+06	6.31765e+06	9.20499e+06	4.8292e+06	4.32246e+06	3.72475e+06	6.26443e+06	5.00726e+06	5.89888e+06	5.93363e+06	5.90349e+06	6.95458e+06	5.7049e+06	6.26672e+06	7.02865e+06	6.0441e+06	5.68788e+06	7.22358e+06	5.37524e+06	5.4605e+06	6.58647e+06	6.62567e+06	6.64537e+06	6.32738e+06	6.53891e+06	5.73939e+06	6.79116e+06	5.9583e+06	6.14039e+06	6.72385e+06
Com_5298_pos	ACar 12:1	--	C19 H36 N O4	341.256	6.046	--	--	--	--	--	--	--	--	--	--	No results	Invalid mass	No results	342.263	4.33542e+06	1.36881e+06	1.65609e+06	1.22564e+06	844816	816197	1.63309e+06	1.6186e+06	1.10963e+06	950627	1.86104e+06	2.5859e+06	1.37684e+06	9.78535e+06	2.201e+06	1.64987e+06	1.25006e+06	2.33603e+06	862084	115066	952260	1.05957e+06	1.41462e+06	1.44789e+06	910872	386487	2.78592e+06	2.63244e+06	1.80139e+06	1.73012e+06
Com_5317_pos	Lysopc 18:1	--	C26 H52 N O7 P	521.349	10.375	--	--	--	--	--	--	--	--	--	--	No results	No results	Full match	522.356	4.41653e+06	5.12402e+06	3.19553e+06	2.95094e+06	3.88167e+06	3.16653e+06	3.15827e+06	2.66581e+06	3.22141e+06	4.52261e+06	3.89402e+06	4.10359e+06	3.20813e+06	2.19105e+06	3.83736e+06	3.11175e+06	3.03829e+06	1.00273e+07	2.78783e+06	3.55828e+06	5.51384e+06	5.40932e+06	3.63991e+06	3.40058e+06	4.74129e+06	4.12417e+06	2.55556e+06	1.28036e+06	2.74394e+06	3.0463e+06
Com_5359_pos	EMK	--	C16 H30 N4 O6 S	406.181	5.103	--	--	--	--	--	--	--	--	--	--	Invalid mass	No results	No results	407.189	5.82951e+06	5.7053e+06	6.5716e+06	8.96765e+06	6.81081e+06	9.65937e+06	6.11669e+06	5.99879e+06	6.31639e+06	6.75911e+06	7.13485e+06	5.03656e+06	3.19684e+06	6.5947e+06	7.55661e+06	7.41009e+06	7.46256e+06	2.26794e+06	3.46107e+06	5.36435e+06	3.34349e+06	3.18339e+06	4.77703e+06	2.83337e+06	3.17689e+06	3.10716e+06	2.08771e+06	5.3094e+06	3.16749e+06	3.4678e+06
Com_5455_pos	SM (d21:1/15:1)	--	C41 H81 N2 O6 P	728.586	10.403	--	--	--	--	--	--	--	--	--	--	No results	Full match	No results	729.594	5.59663e+06	5.787e+06	5.96469e+06	4.0459e+06	3.61484e+06	4.36972e+06	6.55882e+06	4.53431e+06	5.97975e+06	8.57425e+06	6.79673e+06	8.78427e+06	2.79156e+06	6.45442e+06	7.07441e+06	4.94865e+06	5.22379e+06	9.60533e+06	5.16788e+06	5.75856e+06	4.64673e+06	6.97175e+06	4.65554e+06	2.8942e+06	5.57906e+06	3.26303e+06	7.10837e+06	5.21233e+06	4.83826e+06	4.25649e+06
Com_5548_pos	L-Ornithine	L-Ornithine; (S)-2,5-Diaminovaleric acid; (S)-2,5-Diaminopentanoic acid; (S)-2,5-Diaminopentanoate	C5 H12 N2 O2	132.09	1.096	cpd:C00077	map00220 Arginine biosynthesis;map00330 Arginine and proline metabolism;map00472 D-Arginine and D-ornithine metabolism;map00480 Glutathione metabolism;map01100 Metabolic pathways;map01210 2-Oxocarboxylic acid metabolism;map01230 Biosynthesis of amino acids;map02010 ABC transporters	HMDB0000214	--	Organic acids and derivatives	Carboxylic acids and derivatives	Amino acids, peptides, and analogues	--	--	--	No results	No results	Full match	133.098	7.81258e+06	5.6043e+06	8.05609e+06	6.98838e+06	8.98131e+06	4.98111e+06	5.79662e+06	5.0971e+06	5.92653e+06	7.18722e+06	4.75433e+06	8.70295e+06	8.23314e+06	8.08838e+06	8.39956e+06	3.00874e+06	6.78221e+06	5.385e+06	6.27276e+06	8.08294e+06	6.33466e+06	4.38924e+06	6.53853e+06	5.79715e+06	5.49787e+06	5.97561e+06	4.60793e+06	6.6216e+06	9.10914e+06	6.20695e+06
Com_5558_pos	PC (18:5e/2:0)	--	C28 H48 N O7 P	541.317	8.123	--	--	--	--	--	--	--	--	--	--	No results	Full match	No results	542.324	5.91639e+06	8.01373e+06	2.76866e+06	7.21315e+06	5.56908e+06	7.80167e+06	4.2883e+06	4.67465e+06	5.38376e+06	4.29764e+06	4.77299e+06	4.37703e+06	4.84294e+06	6.83739e+06	4.73926e+06	5.7189e+06	4.93662e+06	7.20103e+06	4.21837e+06	3.78522e+06	5.62312e+06	4.31829e+06	5.10256e+06	5.55994e+06	4.49124e+06	6.91535e+06	4.68987e+06	5.30497e+06	4.3542e+06	6.10711e+06
Com_5589_pos	PC (14:0e/22:2)	--	C44 H86 N O7 P	771.615	6.227	--	--	--	--	--	--	--	--	--	--	No results	Full match	No results	772.622	2.38323e+06	1.95329e+06	2.95467e+06	1.76294e+06	1.18874e+06	2.15729e+06	1.72589e+06	2.71676e+06	1.84699e+06	1.49516e+06	1.95189e+06	2.96273e+06	3.01692e+06	1.95184e+06	1.91028e+06	2.23202e+06	1.12251e+06	1.54204e+06	1.01421e+07	2.50874e+06	2.67598e+06	1.82081e+06	1.28193e+06	2.1315e+06	1.77589e+06	2.48913e+06	2.07185e+06	1.67282e+06	1.30229e+06	1.55648e+06
Com_5682_pos	PC (13:1/16:4)	--	C37 H64 N O8 P	681.437	9.399	--	--	--	--	--	--	--	--	--	--	No results	Full match	No results	682.444	994135	785932	912825	691729	1.73772e+06	2.73571e+06	899526	1.20033e+06	1.10407e+06	988860	800926	1.86099e+06	1.2007e+06	1.41851e+06	954516	1.67954e+06	2.11477e+06	1.294e+06	911134	960566	9.79864e+06	1.26972e+06	1.15479e+06	1.50834e+06	1.17307e+06	866799	1.78401e+06	573825	1.24168e+06	1.24109e+06
Com_5763_pos	PC (18:1e/22:3)	--	C48 H90 N O7 P	823.647	10.166	--	--	--	--	--	--	--	--	--	--	No results	Full match	No results	824.654	6.88099e+06	5.67549e+06	4.4868e+06	4.53142e+06	3.72269e+06	2.8383e+06	6.12183e+06	7.83995e+06	4.43326e+06	3.15131e+06	4.25583e+06	7.73528e+06	8.29175e+06	4.27649e+06	6.14778e+06	4.67025e+06	2.93518e+06	8.79819e+06	4.14002e+06	4.06558e+06	4.89844e+06	7.90168e+06	4.27461e+06	2.85483e+06	8.61716e+06	6.44034e+06	2.78024e+06	5.14859e+06	4.49604e+06	5.22988e+06
Com_5849_pos	acetoacetate	Acetoacetate; 3-Oxobutanoic acid; beta-Ketobutyric acid; Acetoacetic acid	C4 H6 O3	102.032	1.272	cpd:C00164	map00072 Synthesis and degradation of ketone bodies;map00280 Valine, leucine and isoleucine degradation;map00310 Lysine degradation;map00350 Tyrosine metabolism;map00640 Propanoate metabolism;map00650 Butanoate metabolism;map01100 Metabolic pathways	HMDB0304256	--	Organic acids and derivatives	Keto acids and derivatives	Short-chain keto acids and derivatives	--	--	--	No results	No results	Full match	103.039	4.7015e+06	4.78386e+06	3.63455e+06	5.90939e+06	6.46191e+06	5.90077e+06	6.34514e+06	5.55899e+06	5.39652e+06	6.51405e+06	3.34985e+06	4.66635e+06	3.69025e+06	6.75347e+06	5.89279e+06	6.88676e+06	5.9589e+06	5.26176e+06	6.41394e+06	6.68367e+06	4.56338e+06	3.71912e+06	8.6554e+06	6.56088e+06	4.51029e+06	6.6526e+06	5.50243e+06	6.1218e+06	6.42872e+06	6.76519e+06
Com_5943_pos	2-[5-(2-hydroxypropyl)oxolan-2-yl]propanoic acid	--	C10 H18 O4	202.12	5.938	--	--	--	--	--	--	--	--	--	--	Full match	No results	Full match	203.127	5.11524e+06	3.22932e+06	4.97535e+06	5.37335e+06	4.83893e+06	5.80254e+06	4.73808e+06	5.75548e+06	6.48374e+06	6.68386e+06	3.21354e+06	3.04617e+06	3.25628e+06	2.63327e+06	2.57055e+06	2.95791e+06	7.45468e+06	3.08866e+06	3.64096e+06	4.94607e+06	6.6673e+06	4.86933e+06	8.43643e+06	6.37741e+06	3.07549e+06	6.18173e+06	3.59369e+06	5.4285e+06	4.50861e+06	4.45318e+06
Com_6048_pos	ACar 18:2	--	C25 H46 N O4	423.335	6.933	--	--	--	--	--	--	--	--	--	--	No results	Invalid mass	No results	424.342	3.97698e+06	3.13822e+06	3.49344e+06	2.66839e+06	2.19156e+06	2.74211e+06	3.97327e+06	2.65668e+06	2.29845e+06	2.18748e+06	3.08926e+06	3.33452e+06	2.9139e+06	7.88924e+06	3.81952e+06	2.68155e+06	3.85398e+06	3.03505e+06	2.14962e+06	3.87175e+06	2.35029e+06	2.22902e+06	2.28281e+06	2.13319e+06	2.85886e+06	2.32743e+06	3.03972e+06	2.78902e+06	2.8231e+06	2.74931e+06
Com_6061_pos	Linolelaidic Acid (C18:2N6T)	--	C18 H32 O2	280.24	7.987	--	--	--	--	--	--	--	--	--	--	No results	No results	Full match	281.247	7.40548e+06	6.31594e+06	6.94611e+06	3.78216e+06	2.81121e+06	2.01103e+06	6.59475e+06	5.16205e+06	3.13962e+06	3.96181e+06	3.91008e+06	4.69209e+06	3.59607e+06	4.2639e+06	2.80697e+06	5.99924e+06	5.04214e+06	6.20834e+06	3.25964e+06	3.50432e+06	3.46484e+06	2.81996e+06	3.19895e+06	3.1966e+06	4.88459e+06	4.32005e+06	3.47985e+06	5.3798e+06	3.88938e+06	4.06318e+06
Com_6170_pos	PC (19:2/18:3)	--	C45 H80 N O8 P	793.565	10.768	--	--	--	--	--	--	--	--	--	--	No results	Full match	No results	794.573	4.86618e+06	3.5896e+06	6.77963e+06	5.06873e+06	6.47955e+06	5.83804e+06	6.07759e+06	5.01287e+06	7.24035e+06	7.95834e+06	3.619e+06	5.04203e+06	5.82996e+06	4.29514e+06	5.67376e+06	3.27782e+06	5.23067e+06	4.89475e+06	8.10327e+06	5.58264e+06	5.3378e+06	4.26178e+06	5.34256e+06	5.2322e+06	4.16487e+06	3.94859e+06	5.44413e+06	5.7815e+06	7.61756e+06	3.71251e+06
Com_6216_pos	PC (20:5e/15:1)	--	C43 H76 N O7 P	1499.07	9.645	--	--	--	--	--	--	--	--	--	--	No results	Invalid mass	No results	750.542	3.48855e+06	1.5351e+06	4.06203e+06	4.9981e+06	4.30396e+06	4.00255e+06	4.99921e+06	3.00956e+06	4.48455e+06	6.3256e+06	6.36814e+06	3.89786e+06	3.92998e+06	5.77298e+06	5.87987e+06	5.30776e+06	4.65615e+06	6.14767e+06	4.19713e+06	5.55816e+06	5.51886e+06	6.0085e+06	3.1228e+06	4.37026e+06	5.73057e+06	6.4066e+06	7.96283e+06	4.78926e+06	6.74481e+06	4.42511e+06
Com_6246_pos	Ecgonine	Ecgonine	C9 H15 N O3	185.105	5.618	cpd:C10858	--	HMDB0006548	--	Alkaloids and derivatives	Tropane alkaloids	-	--	--	--	Full match	No results	No results	186.113	5.55752e+06	3.72756e+06	3.12673e+06	4.81061e+06	5.09172e+06	3.3426e+06	7.35878e+06	4.1181e+06	2.788e+06	3.36319e+06	3.46826e+06	2.97397e+06	4.0871e+06	6.00652e+06	3.63508e+06	3.58312e+06	2.27732e+06	5.88521e+06	2.24301e+06	3.01577e+06	2.81297e+06	1.68698e+06	3.79529e+06	4.01949e+06	4.27051e+06	3.76862e+06	4.97401e+06	3.98548e+06	3.3974e+06	3.78846e+06
Com_6258_pos	PC (18:2e/18:0)	--	C44 H86 N O7 P	771.616	9.964	--	--	--	--	--	--	--	--	--	--	No results	Full match	No results	772.624	3.91634e+06	4.98422e+06	3.95217e+06	3.39041e+06	4.47869e+06	3.48922e+06	3.58718e+06	4.50298e+06	5.00862e+06	4.61356e+06	6.26538e+06	6.28247e+06	7.95492e+06	3.34276e+06	5.2492e+06	3.00483e+06	4.17574e+06	5.28441e+06	5.28216e+06	2.96985e+06	3.88702e+06	1.29941e+06	3.03041e+06	4.61427e+06	4.41507e+06	3.37445e+06	4.14351e+06	5.15096e+06	3.953e+06	6.70849e+06
Com_6267_pos	2-hydroxy-6-[(8Z,11Z)-pentadeca-8,11,14-trien-1-yl]benzoic acid	--	C22 H30 O3	324.204	9.839	--	--	--	--	--	--	--	--	--	--	Invalid mass	No results	No results	325.211	6.9997e+06	4.81726e+06	4.26206e+06	2.43351e+06	1.88644e+06	1.93172e+06	3.03132e+06	3.37777e+06	2.90773e+06	2.53437e+06	3.31753e+06	4.86781e+06	2.7856e+06	3.72206e+06	3.99131e+06	3.2425e+06	2.47234e+06	5.20463e+06	2.82762e+06	2.69177e+06	2.97939e+06	3.03038e+06	2.59193e+06	3.37352e+06	3.89583e+06	2.94048e+06	2.66334e+06	5.42911e+06	3.31821e+06	4.15824e+06
Com_6291_pos	PC (18:1e/14:1)	--	C40 H78 N O7 P	715.551	9.236	--	--	--	--	--	--	--	--	--	--	No results	Full match	No results	716.559	4.70191e+06	3.0833e+06	4.05475e+06	4.07964e+06	4.59353e+06	3.94819e+06	2.22168e+06	4.42197e+06	2.37747e+06	5.47265e+06	6.16354e+06	5.18068e+06	2.60822e+06	6.04238e+06	6.98791e+06	6.82731e+06	7.67443e+06	7.61945e+06	6.74943e+06	6.66758e+06	3.30465e+06	5.73682e+06	4.27389e+06	4.30159e+06	4.14318e+06	6.73991e+06	5.55943e+06	5.12497e+06	6.92681e+06	6.43804e+06
Com_6292_pos	Proline-hydroxyproline	--	C10 H16 N2 O4	103.064	1.321	--	--	HMDB0006695	--	Organic acids and derivatives	Carboxylic acids and derivatives	Amino acids, peptides, and analogues	--	--	--	No results	Invalid mass	No results	229.118	4.57183e+06	4.32458e+06	4.56421e+06	4.06896e+06	2.39198e+06	3.70148e+06	4.13187e+06	7.08238e+06	4.38558e+06	7.30499e+06	5.61018e+06	3.32805e+06	3.29525e+06	4.26722e+06	7.38634e+06	6.05936e+06	4.94961e+06	4.54293e+06	3.99818e+06	4.20936e+06	5.23313e+06	4.02117e+06	6.36968e+06	5.48549e+06	5.61454e+06	6.85687e+06	6.78202e+06	3.55518e+06	5.45796e+06	4.38407e+06
Com_6369_pos	PC (22:6e/20:5)	--	C50 H80 N O7 P	837.561	11.64	--	--	--	--	--	--	--	--	--	--	No results	Invalid mass	No results	838.568	3.07083e+06	2.7963e+06	2.3969e+06	5.53755e+06	3.89012e+06	4.23374e+06	5.3353e+06	3.78059e+06	3.42976e+06	6.31379e+06	7.28939e+06	3.36121e+06	2.71939e+06	5.25166e+06	4.81485e+06	3.2915e+06	2.78267e+06	3.90812e+06	4.49605e+06	5.50691e+06	4.0735e+06	2.32516e+06	2.89754e+06	4.0394e+06	5.30235e+06	4.82714e+06	2.27496e+06	3.38421e+06	4.8064e+06	6.50468e+06
Com_6429_pos	PC (16:1/16:1)	--	C40 H76 N O8 P	729.531	6.879	--	--	--	LMGP01010684	--	--	--	Glycerophospholipids [GP]	Glycerophosphocholines [GP01]	Diacylglycerophosphocholines [GP0101]	No results	Full match	No results	730.539	2.26424e+06	1.80334e+06	3.32302e+06	4.69581e+06	2.8373e+06	4.39242e+06	2.29455e+06	2.68339e+06	3.39094e+06	7.39359e+06	3.68019e+06	1.96408e+06	3.47983e+06	2.99864e+06	3.17125e+06	4.38128e+06	3.40386e+06	2.82152e+06	2.74291e+06	1.87645e+06	3.16918e+06	3.71282e+06	2.63094e+06	2.39641e+06	3.17937e+06	1.70165e+06	4.90743e+06	2.29367e+06	3.52364e+06	2.45348e+06
Com_6494_pos	β-Cortolone	--	C21 H34 O5	348.23	6.293	--	--	--	--	--	--	--	--	--	--	Invalid mass	Unused	No results	349.237	1.04148e+06	5.23121e+06	2.73564e+06	4.59775e+06	2.41471e+06	2.87117e+06	4.28839e+06	3.70303e+06	3.92717e+06	2.24178e+06	5.44833e+06	4.30083e+06	4.61865e+06	5.56998e+06	2.70247e+06	3.18816e+06	3.85827e+06	3.26629e+06	5.72896e+06	4.48947e+06	4.92812e+06	6.35262e+06	5.20042e+06	3.3769e+06	4.73781e+06	7.42783e+06	3.00646e+06	3.11539e+06	4.20639e+06	4.24375e+06
Com_6535_pos	2,3-dihydroxypropyl 12-methyltridecanoate	--	C17 H34 O4	284.235	7.531	--	--	--	--	--	--	--	--	--	--	Invalid mass	No results	No results	285.242	4.25857e+06	3.9414e+06	4.48103e+06	5.10149e+06	3.61514e+06	4.11833e+06	5.83543e+06	5.60842e+06	4.43622e+06	7.20606e+06	5.6849e+06	4.99151e+06	3.35975e+06	5.05186e+06	3.66019e+06	5.97317e+06	6.37082e+06	6.38393e+06	3.03654e+06	1.99845e+06	3.66322e+06	2.93828e+06	3.38095e+06	3.76587e+06	2.68772e+06	3.35916e+06	2.83933e+06	5.06834e+06	4.29472e+06	3.77536e+06
Com_6543_pos	Methyl palmitate	Methyl palmitate	C17 H34 O2	287.282	6.209	cpd:C16995	--	HMDB0061859	--	Lipids and lipid-like molecules	Fatty Acyls	Fatty acid esters	--	--	--	Invalid mass	Invalid mass	No results	288.289	4.89139e+06	3.84278e+06	4.04533e+06	4.96252e+06	5.04458e+06	5.69457e+06	6.80987e+06	5.50657e+06	4.48854e+06	4.50886e+06	5.16315e+06	6.04875e+06	6.00064e+06	3.27224e+06	6.98398e+06	4.48005e+06	6.11522e+06	6.05309e+06	5.52529e+06	1.17174e+06	5.94411e+06	6.19726e+06	5.69012e+06	4.31472e+06	5.10881e+06	1.16258e+06	5.53616e+06	6.50498e+06	6.64301e+06	6.65118e+06
Com_6557_pos	L-Phenylalanine	L-Phenylalanine; (S)-alpha-Amino-beta-phenylpropionic acid	C9 H11 N O2	182.103	1.195	cpd:C00079	map00360 Phenylalanine metabolism;map00400 Phenylalanine, tyrosine and tryptophan biosynthesis;map00970 Aminoacyl-tRNA biosynthesis;map01100 Metabolic pathways;map01210 2-Oxocarboxylic acid metabolism;map01230 Biosynthesis of amino acids;map02010 ABC transporters;map04974 Protein digestion and absorption;map04978 Mineral absorption	HMDB0000159	--	Organic acids and derivatives	Carboxylic acids and derivatives	Amino acids, peptides, and analogues	--	--	--	Invalid mass	Invalid mass	No results	183.11	4.37377e+06	2.38636e+06	3.22534e+06	2.88247e+06	5.44813e+06	6.2902e+06	6.73295e+06	5.63556e+06	5.87663e+06	6.01831e+06	5.58686e+06	5.24781e+06	6.34186e+06	5.31765e+06	6.15842e+06	6.64397e+06	5.49324e+06	5.53337e+06	7.79116e+06	5.60401e+06	6.86106e+06	6.69343e+06	6.36434e+06	5.51018e+06	6.6541e+06	5.24407e+06	6.63186e+06	3.2542e+06	7.21825e+06	6.99592e+06
Com_6635_pos	tetranor-12(R)-HETE	--	C16 H26 O3	248.177	7.068	--	--	--	--	--	--	--	--	--	--	Invalid mass	Invalid mass	No results	249.185	2.74049e+06	6.0073e+06	2.28532e+06	3.56245e+06	3.22313e+06	3.24003e+06	2.59747e+06	4.09976e+06	3.60719e+06	3.2172e+06	3.21091e+06	3.40647e+06	2.77606e+06	2.58685e+06	3.35258e+06	3.06088e+06	3.20782e+06	2.51923e+06	2.47186e+06	900699	1.49406e+06	2.57161e+06	2.21394e+06	1.98859e+06	1.82292e+06	2.52684e+06	2.98148e+06	3.41859e+06	2.64479e+06	2.80218e+06
Com_6663_pos	Bicyclo prostaglandin E2	--	C20 H30 O4	334.213	7.625	--	--	HMDB0249187	--	Lipids and lipid-like molecules	Fatty Acyls	Eicosanoids	--	--	--	Full match	No results	Full match	335.221	1.61769e+06	2.3575e+06	2.39234e+06	2.78128e+06	1.22313e+06	2.71471e+06	1.56175e+06	2.79611e+06	2.68263e+06	5.89278e+06	2.65648e+06	4.84689e+06	1.7553e+06	4.10033e+06	2.92943e+06	4.6787e+06	7.04729e+06	3.07748e+06	1.25872e+06	1.33639e+06	1.3241e+06	1.2911e+06	1.31834e+06	2.08472e+06	1.33236e+06	414352	1.78096e+06	2.38065e+06	2.68077e+06	2.50807e+06
Com_6992_pos	Estrone	Estrone; 3-Hydroxy-1,3,5(10)-estratrien-17-one	C18 H22 O2	270.162	6.485	cpd:C00468	map00140 Steroid hormone biosynthesis;map01100 Metabolic pathways;map04913 Ovarian steroidogenesis;map04917 Prolactin signaling pathway	HMDB0000145	LMST02010004	Lipids and lipid-like molecules	Steroids and steroid derivatives	Estrane steroids	Sterols [ST]	Steroids [ST02]	C18 steroids (estrogens) and derivatives [ST0201]	No results	No results	Full match	271.169	812219	1.09481e+06	916978	1.54825e+06	409296	790718	1.13082e+06	953826	959257	1.0807e+06	1.0618e+06	6.54517e+06	1.00386e+06	1.09413e+06	624631	349837	697640	4.63426e+06	1.19435e+06	2.4962e+06	909826	2.63784e+06	3.59861e+06	516927	1.19081e+06	426646	505569	1.52091e+06	1.33184e+06	1.663e+06
Com_7069_pos	PC (20:4e/14:0)	--	C42 H78 N O7 P	739.548	11.436	--	--	--	--	--	--	--	--	--	--	No results	Invalid mass	No results	740.555	2.217e+06	2.83981e+06	3.3993e+06	5.67798e+06	3.5009e+06	2.11421e+06	2.6881e+06	1.82901e+06	3.24111e+06	4.07003e+06	3.55315e+06	2.55323e+06	3.48732e+06	1.48216e+06	3.40469e+06	4.20706e+06	2.32729e+06	3.04694e+06	3.3043e+06	3.2433e+06	3.60493e+06	1.88313e+06	3.26706e+06	3.74688e+06	1.76728e+06	2.74579e+06	4.24398e+06	2.36703e+06	2.94785e+06	2.69353e+06
Com_7087_pos	PC (19:1/18:2)	--	C45 H84 N O8 P	1595.18	8.642	--	--	--	--	--	--	--	--	--	--	No results	Invalid mass	No results	798.596	1.85325e+06	1.43661e+06	1.54777e+06	1.78809e+06	2.65345e+06	2.24765e+06	2.74809e+06	2.34e+06	2.21218e+06	2.2298e+06	6.10868e+06	2.29303e+06	2.42833e+06	3.44523e+06	2.7088e+06	2.70383e+06	2.00188e+06	2.52578e+06	2.15014e+06	1.74354e+06	2.90424e+06	1.33936e+06	1.26332e+06	2.06432e+06	1.61624e+06	1.15439e+06	1.89533e+06	2.52913e+06	2.3244e+06	1.93381e+06
Com_7190_pos	PC (14:1e/20:5)	--	C42 H74 N O7 P	735.52	11.054	--	--	--	--	--	--	--	--	--	--	No results	Full match	No results	736.528	5.34393e+06	5.24244e+06	4.48928e+06	4.51851e+06	3.65495e+06	3.41342e+06	2.35121e+06	4.85674e+06	6.31702e+06	5.20692e+06	3.07893e+06	3.96572e+06	3.99056e+06	2.34772e+06	5.48555e+06	4.11541e+06	5.31879e+06	4.38923e+06	4.64818e+06	2.20996e+06	4.29867e+06	3.8469e+06	5.66964e+06	4.6008e+06	2.71942e+06	4.99422e+06	4.88406e+06	4.46223e+06	3.98658e+06	5.66793e+06
Com_7236_pos	2-(14,15-Epoxyeicosatrienoyl) glycerol	--	C23 H38 O5	394.27	8.201	--	--	HMDB0013651	--	Lipids and lipid-like molecules	Glycerolipids	Monoradylglycerols	--	--	--	Invalid mass	No results	No results	395.277	1.01044e+06	1.44608e+06	660456	2.22434e+06	2.23997e+06	3.40175e+06	2.29215e+06	3.67624e+06	3.51802e+06	5.06082e+06	5.88031e+06	1.51902e+06	1.78224e+06	2.83765e+06	5.28226e+06	1.89192e+06	2.63376e+06	3.02368e+06	1.96854e+06	3.40102e+06	1.63361e+06	3.04346e+06	2.93026e+06	2.15326e+06	2.45784e+06	2.54635e+06	4.42757e+06	2.12353e+06	2.29765e+06	2.69603e+06
Com_7276_pos	PC (18:3e/3:0)	--	C29 H54 N O7 P	559.364	9.611	--	--	--	--	--	--	--	--	--	--	No results	Full match	No results	560.371	3.01477e+06	3.53388e+06	2.75528e+06	4.04097e+06	4.56981e+06	5.83391e+06	2.57459e+06	2.68947e+06	4.05106e+06	3.55803e+06	3.43993e+06	3.18554e+06	3.22432e+06	3.08336e+06	3.48455e+06	2.2886e+06	5.1525e+06	3.4664e+06	2.1434e+06	2.21096e+06	3.31407e+06	4.14656e+06	3.88008e+06	4.37997e+06	2.82634e+06	5.71547e+06	2.57389e+06	2.70737e+06	2.70475e+06	3.64716e+06
Com_7315_pos	3-amino-4-(propylamino)cyclobut-3-ene-1,2-dione	--	C7 H10 N2 O2	132.09	1.17	--	--	--	--	--	--	--	--	--	--	Invalid mass	No results	No match	155.079	5.40823e+06	4.59793e+06	4.66589e+06	4.41298e+06	4.70264e+06	3.09308e+06	4.62045e+06	5.08362e+06	4.18564e+06	4.43962e+06	3.52782e+06	4.29065e+06	4.819e+06	3.62656e+06	5.15203e+06	2.787e+06	5.31851e+06	3.01595e+06	4.29741e+06	5.60634e+06	5.30742e+06	5.53428e+06	5.1533e+06	4.45427e+06	5.12194e+06	5.37084e+06	3.49564e+06	3.80061e+06	5.63713e+06	4.15737e+06
Com_7321_pos	PC (5:0/13:1)	--	C26 H50 N O8 P	535.327	7.056	--	--	--	--	--	--	--	--	--	--	No results	Full match	No results	536.335	1.43553e+06	5.07571e+06	1.27596e+06	2.97028e+06	2.18893e+06	2.45417e+06	1.39081e+06	1.83472e+06	1.71026e+06	1.7813e+06	1.44987e+06	1.54032e+06	1.53176e+06	1.14822e+06	1.08435e+06	1.28963e+06	1.45636e+06	850354	1.15943e+06	1.95421e+06	2.12052e+06	1.40124e+06	2.73743e+06	1.44371e+06	2.23246e+06	2.76684e+06	1.41409e+06	2.07853e+06	1.54331e+06	1.87793e+06
Com_7324_pos	PC (20:1/20:2)	--	C48 H90 N O8 P	839.636	11.08	--	--	--	--	--	--	--	--	--	--	No results	Invalid mass	No results	840.642	3.45677e+06	4.2761e+06	1.89833e+06	2.94947e+06	2.76171e+06	2.92072e+06	1.73442e+06	3.20902e+06	3.66647e+06	1.8438e+06	5.76893e+06	4.83459e+06	4.79462e+06	2.74379e+06	3.80061e+06	2.92461e+06	2.44952e+06	2.56269e+06	4.28805e+06	1.03174e+06	3.31523e+06	3.05943e+06	3.66115e+06	1.95211e+06	3.17822e+06	3.18293e+06	3.41607e+06	5.74822e+06	3.75293e+06	3.80395e+06
Com_7384_pos	PC (14:1e/4:0)	--	C26 H52 N O7 P	521.349	8.319	--	--	--	--	--	--	--	--	--	--	No results	Full match	Full match	522.356	3.2741e+06	3.04413e+06	4.67786e+06	3.60581e+06	4.64657e+06	3.45569e+06	3.24542e+06	3.66917e+06	3.40632e+06	5.87998e+06	3.66111e+06	3.52853e+06	3.63105e+06	2.9109e+06	5.4514e+06	923717	3.22926e+06	2.8319e+06	5.22381e+06	2.85994e+06	552695	3.20961e+06	2.94677e+06	3.64796e+06	4.02953e+06	2.70274e+06	3.21542e+06	3.51864e+06	3.88384e+06	3.13358e+06
Com_7507_pos	4-morpholino-3-nitrobenzene-1-sulfonamide	--	C10 H13 N3 O5 S	309.042	6.507	--	--	--	--	--	--	--	--	--	--	Invalid mass	No results	No results	310.049	1.84385e+06	1.19963e+06	1.58841e+06	2.66425e+06	3.23551e+06	2.33395e+06	4.42932e+06	1.93606e+06	2.26242e+06	3.06464e+06	2.50287e+06	3.57034e+06	3.03579e+06	3.84078e+06	4.53492e+06	2.91076e+06	2.58592e+06	2.89848e+06	3.85529e+06	4.61008e+06	3.05052e+06	4.01537e+06	3.09822e+06	2.39643e+06	3.05057e+06	5.8197e+06	3.88044e+06	1.42505e+06	2.09609e+06	2.91332e+06
Com_7543_pos	DL-2-(acetylamino)-3-phenylpropanoic acid	--	C11 H13 N O3	202.132	5.011	--	--	--	--	--	--	--	--	--	--	Invalid mass	No results	No match	203.139	237836	220911	202146	249966	369226	393448	265809	234600	317909	408389	443390	397434	320561	289281	317022	296274	245729	425287	348250	284166	245224	348335	220215	358898	307873	5.7788e+06	302568	234957	450484	349378
Com_7636_pos	PC (18:2/20:5)	--	C46 H78 N O8 P	786.523	11.318	--	--	--	--	--	--	--	--	--	--	No results	Invalid mass	No results	787.529	2.42328e+06	2.54456e+06	3.13697e+06	1.46033e+06	2.78545e+06	3.99393e+06	2.97017e+06	1.63524e+06	3.59734e+06	3.47814e+06	3.19172e+06	2.44675e+06	3.76435e+06	2.22548e+06	2.14306e+06	3.34284e+06	2.68462e+06	5.48051e+06	2.71609e+06	1.02363e+06	2.37968e+06	2.63855e+06	2.83839e+06	3.26444e+06	3.1305e+06	2.19125e+06	3.40843e+06	2.18429e+06	1.9504e+06	2.58573e+06
Com_7731_pos	N,N'-di[4-(2,6-dimethylmorpholino)phenyl]thiourea	--	C25 H34 N4 O2 S	454.241	5.276	--	--	--	--	--	--	--	--	--	--	Full match	No results	No results	455.25	1.34035e+06	1.48137e+06	1.97974e+06	2.54971e+06	3.07817e+06	3.63086e+06	1.61178e+06	2.23331e+06	3.00266e+06	3.95745e+06	3.77251e+06	5.23674e+06	2.80604e+06	2.16643e+06	3.11729e+06	2.79157e+06	5.44669e+06	1.5349e+06	1.18032e+06	1.6077e+06	1.28721e+06	1.44194e+06	1.23359e+06	982919	1.12297e+06	859902	1.02586e+06	2.4301e+06	2.02106e+06	2.13584e+06
Com_7750_pos	PC (10:0/18:5)	--	C36 H62 N O8 P	667.418	9.231	--	--	--	--	--	--	--	--	--	--	No results	Full match	No results	668.426	3.06712e+06	693763	4.84376e+06	1.94444e+06	2.17578e+06	2.14135e+06	1.76521e+06	1.66886e+06	2.89335e+06	1.93881e+06	1.38988e+06	3.06936e+06	1.84875e+06	2.06992e+06	1.9515e+06	2.46347e+06	2.43165e+06	1.85814e+06	2.90724e+06	2.63415e+06	1.49584e+06	1.99832e+06	2.21988e+06	3.62275e+06	2.99691e+06	2.59763e+06	3.42807e+06	2.36208e+06	1.33334e+06	2.35456e+06
Com_7966_pos	4-Hydroxyisoleucine	--	C6 H13 N O3	147.09	1.335	--	--	--	--	--	--	--	--	--	--	No results	No results	Full match	148.097	4.36265e+06	2.34809e+06	2.88375e+06	3.29443e+06	2.55306e+06	2.49669e+06	3.74538e+06	4.73553e+06	3.75164e+06	2.35326e+06	3.19989e+06	2.60465e+06	2.62429e+06	4.11822e+06	4.25859e+06	4.55482e+06	4.34413e+06	2.03808e+06	4.20341e+06	4.93232e+06	2.41518e+06	1.98858e+06	3.4459e+06	3.10429e+06	5.21052e+06	3.88897e+06	2.62996e+06	4.3507e+06	3.2235e+06	3.90307e+06
Com_7991_pos	1-(3,4-dimethoxyphenyl)ethan-1-one oxime	--	C10 H13 N O3	177.079	1.324	--	--	--	--	--	--	--	--	--	--	Invalid mass	No results	No match	178.086	3.34222e+06	2.81955e+06	3.06946e+06	2.78078e+06	3.64216e+06	2.81895e+06	4.24549e+06	3.35803e+06	4.74681e+06	4.29269e+06	4.81802e+06	3.30513e+06	4.16851e+06	2.83303e+06	4.2635e+06	4.28416e+06	4.48362e+06	2.88901e+06	3.61178e+06	4.66904e+06	4.05864e+06	5.02658e+06	4.06367e+06	4.57247e+06	3.75525e+06	3.65645e+06	3.13201e+06	3.61586e+06	4.58493e+06	3.41461e+06
Com_8002_pos	PC (19:0/20:4)	--	C47 H86 N O8 P	823.606	11.013	--	--	--	--	--	--	--	--	--	--	No results	Full match	No results	824.613	3.03335e+06	2.86891e+06	2.58326e+06	2.21455e+06	2.51304e+06	1.3084e+06	2.27528e+06	3.28721e+06	2.46398e+06	1.67091e+06	4.94731e+06	2.87918e+06	2.69401e+06	1.86886e+06	2.0124e+06	2.06548e+06	2.5447e+06	4.61634e+06	2.06546e+06	1.78901e+06	3.22052e+06	2.08774e+06	1.74335e+06	2.14177e+06	1.65423e+06	3.63311e+06	2.28622e+06	3.62412e+06	2.79064e+06	2.79173e+06
Com_8128_pos	SM (d15:3/18:1)	--	C38 H71 N2 O6 P	682.503	8.937	--	--	--	--	--	--	--	--	--	--	No results	Full match	No results	683.51	1.25617e+06	4.23723e+06	1.4171e+06	3.66786e+06	1.30158e+06	2.15727e+06	1.11605e+06	1.82965e+06	1.39578e+06	1.17288e+06	1.3047e+06	2.05111e+06	2.04812e+06	2.55266e+06	1.07451e+06	1.1935e+06	4.21435e+06	4.77427e+06	3.87584e+06	2.25939e+06	1.60823e+06	2.5396e+06	984599	2.25291e+06	2.76304e+06	4.41974e+06	5.04366e+06	1.99091e+06	2.05663e+06	2.4654e+06
Com_8170_pos	Sedanolide	--	C12 H18 O2	176.12	7.923	--	--	HMDB0302242	--	Organoheterocyclic compounds	Isobenzofurans	-	--	--	--	Invalid mass	Invalid mass	No results	177.128	924612	4.19812e+06	757312	952557	454467	520208	439478	587148	808998	871446	431737	1.01435e+06	369320	407397	602677	354488	432545	595829	401806	1.59846e+06	383769	1.06188e+06	1.12189e+06	443539	502694	490090	353682	1.09932e+06	690464	791683
Com_8255_pos	PC (14:0e/18:5)	--	C40 H72 N O7 P	709.505	10.621	--	--	--	--	--	--	--	--	--	--	No results	Full match	No results	710.513	2.07357e+06	2.23803e+06	2.91801e+06	4.33586e+06	1.41896e+06	1.85761e+06	890613	2.34871e+06	2.26468e+06	4.65983e+06	2.79828e+06	2.51559e+06	3.15702e+06	2.00591e+06	1.89877e+06	3.77902e+06	3.86661e+06	452076	2.47962e+06	2.31358e+06	3.40473e+06	2.25878e+06	1.57958e+06	2.25802e+06	3.04302e+06	1.54886e+06	1.79786e+06	2.92271e+06	3.02413e+06	2.09431e+06
Com_8342_pos	Homoarginine	Homoarginine; L-Homoarginine	C7 H16 N4 O2	188.127	1.246	cpd:C01924	--	HMDB0000670	--	Organic acids and derivatives	Carboxylic acids and derivatives	Amino acids, peptides, and analogues	--	--	--	No results	Full match	Full match	189.134	2.74408e+06	1.46778e+06	1.94768e+06	1.77376e+06	2.80006e+06	2.1794e+06	3.9527e+06	1.51966e+06	3.49338e+06	3.87194e+06	1.79603e+06	2.95218e+06	1.74523e+06	4.45504e+06	3.92537e+06	5.20339e+06	3.13447e+06	2.05753e+06	2.82785e+06	2.70639e+06	4.14966e+06	1.10031e+06	3.83962e+06	3.42974e+06	3.00944e+06	3.69331e+06	2.21739e+06	3.33385e+06	2.17571e+06	3.21904e+06
Com_8436_pos	Lysine Butyrate	--	C10 H22 N2 O4	234.157	1.397	--	--	--	--	--	--	--	--	--	--	No results	No results	Full match	235.164	2.05309e+06	3.95516e+06	993473	305755	1.16216e+06	844766	1.0686e+06	1.81976e+06	373929	849811	457554	2.19804e+06	793876	1.89102e+06	1.13761e+06	965036	2.93587e+06	1.88676e+06	1.61981e+06	2.23816e+06	781008	1.84131e+06	2.88871e+06	1.76533e+06	1.51482e+06	3.24881e+06	882023	1.64432e+06	1.56035e+06	1.53042e+06
Com_8456_pos	PC (22:3e/13:1)	--	C43 H80 N O7 P	753.568	6.329	--	--	--	--	--	--	--	--	--	--	No results	Full match	No results	754.576	2.42076e+06	1.63475e+06	2.09306e+06	2.49915e+06	4.3026e+06	2.55898e+06	2.79311e+06	2.3198e+06	1.92278e+06	2.10171e+06	2.02429e+06	2.86961e+06	2.85105e+06	414192	3.47283e+06	4.1061e+06	3.53714e+06	2.00971e+06	3.35757e+06	4.67563e+06	2.06092e+06	1.86673e+06	4.1732e+06	3.4209e+06	2.45754e+06	3.11099e+06	2.50853e+06	1.66661e+06	3.71469e+06	2.52136e+06
Com_8480_pos	PC (18:1e/22:6)	--	C48 H84 N O7 P	817.601	10.893	--	--	--	--	--	--	--	--	--	--	No results	Full match	No results	818.608	2.2206e+06	2.71062e+06	2.38471e+06	3.72548e+06	1.93255e+06	3.1437e+06	2.85834e+06	1.56075e+06	2.3827e+06	2.96409e+06	2.30237e+06	2.35538e+06	3.09938e+06	2.68804e+06	4.8013e+06	3.00866e+06	4.13422e+06	660541	2.98315e+06	4.65476e+06	2.54764e+06	3.41965e+06	2.08848e+06	3.62955e+06	2.71984e+06	3.2048e+06	3.23962e+06	2.66908e+06	4.29455e+06	3.85768e+06
Com_8607_pos	1-(4-benzylpiperazino)-2-(pyridin-2-ylamino)propan-1-one	--	C19 H24 N4 O	340.173	4.979	--	--	--	--	--	--	--	--	--	--	Invalid mass	No results	No results	341.181	1.00275e+06	996501	2.28298e+06	3.80649e+06	1.65339e+06	3.84433e+06	1.22416e+06	2.28355e+06	2.71545e+06	3.90125e+06	2.05073e+06	2.94774e+06	991320	2.61314e+06	2.609e+06	871541	4.5176e+06	1.06361e+06	307035	266737	294507	236787	290651	299437	363454	258505	263186	2.05506e+06	1.44892e+06	1.55108e+06
Com_8660_pos	PC (18:3e/2:0)	--	C28 H52 N O7 P	545.348	7.936	--	--	--	--	--	--	--	--	--	--	No results	Full match	No results	546.356	1.94388e+06	3.12618e+06	3.98532e+06	2.92974e+06	2.37742e+06	2.77094e+06	1.84406e+06	1.59941e+06	2.2941e+06	3.92408e+06	2.25654e+06	2.31157e+06	2.56966e+06	1.66469e+06	2.52342e+06	2.35756e+06	1.82947e+06	1.83409e+06	2.55671e+06	2.15422e+06	1.69592e+06	2.50108e+06	3.48454e+06	3.91963e+06	2.76442e+06	1.79806e+06	2.39386e+06	2.15651e+06	2.5362e+06	2.3291e+06
Com_8673_pos	PC (22:5e/13:1)	--	C43 H76 N O7 P	749.536	11.7	--	--	--	--	--	--	--	--	--	--	No results	Full match	No results	750.544	2.08267e+06	2.47949e+06	3.40392e+06	1.62445e+06	1.55881e+06	1.82382e+06	1.52487e+06	534502	2.29768e+06	1.86243e+06	1.6079e+06	1.34206e+06	2.50053e+06	3.92612e+06	4.20324e+06	1.73821e+06	4.44887e+06	3.39318e+06	3.76026e+06	1.13443e+06	1.75208e+06	2.88348e+06	3.83299e+06	2.52068e+06	3.0561e+06	3.2163e+06	2.7174e+06	1.7019e+06	1.56373e+06	1.69635e+06
Com_8674_pos	PC (17:2/22:6)	--	C47 H78 N O8 P	1631.11	11.587	--	--	--	--	--	--	--	--	--	--	No results	Invalid mass	No results	816.563	2.12126e+06	3.26069e+06	2.98446e+06	3.38682e+06	1.04228e+06	2.96645e+06	3.87066e+06	2.52034e+06	3.02637e+06	3.61174e+06	3.84234e+06	3.18385e+06	2.73359e+06	3.72953e+06	3.83709e+06	4.74959e+06	4.44498e+06	2.55228e+06	3.77427e+06	3.99355e+06	3.12257e+06	2.69369e+06	2.47803e+06	4.0026e+06	4.21679e+06	1.38396e+06	2.269e+06	3.15462e+06	2.01272e+06	4.41542e+06
Com_8687_pos	6 β-Hydroxycortisol	--	C21 H30 O6	778.386	5.305	--	--	--	--	--	--	--	--	--	--	Invalid mass	No results	No results	779.393	1.42559e+06	1.50106e+06	1.66907e+06	2.9606e+06	1.08569e+06	1.52206e+06	3.67681e+06	1.54181e+06	4.52878e+06	1.04156e+06	1.33029e+06	4.07271e+06	324616	1.00606e+06	782313	621305	858312	836078	2.49153e+06	1.39077e+06	1.38966e+06	1.42103e+06	1.31101e+06	1.02476e+06	1.17906e+06	1.81105e+06	738230	1.89084e+06	979773	2.01978e+06
Com_8758_pos	4-hydroxy-5,8-dimethylquinoline-3-carboxylic acid	--	C12 H11 N O3	217.073	5.108	--	--	--	--	--	--	--	--	--	--	Full match	No results	No results	218.081	2.30247e+06	2.05161e+06	2.29407e+06	2.62774e+06	3.24205e+06	2.04697e+06	3.17251e+06	2.56813e+06	2.716e+06	3.74006e+06	2.38749e+06	3.67158e+06	3.38132e+06	3.56432e+06	4.40858e+06	3.63334e+06	3.00774e+06	1.88395e+06	2.78109e+06	3.10545e+06	2.75234e+06	3.25202e+06	4.33291e+06	2.81093e+06	3.34357e+06	2.43214e+06	2.95904e+06	2.57934e+06	2.50567e+06	3.06637e+06
Com_8862_pos	19-Nortestosterone	--	C18 H26 O2	274.193	6.978	--	--	HMDB0002725	LMST02010044	Lipids and lipid-like molecules	Steroids and steroid derivatives	Estrane steroids	Sterols [ST]	Steroids [ST02]	C18 steroids (estrogens) and derivatives [ST0201]	No results	No results	Full match	275.2	2.60224e+06	3.59481e+06	2.50885e+06	2.73027e+06	2.53061e+06	2.24364e+06	2.40023e+06	2.21046e+06	2.22313e+06	2.28543e+06	2.34439e+06	1.91678e+06	1.93901e+06	2.11786e+06	2.68525e+06	2.31075e+06	2.41021e+06	1.70694e+06	2.25482e+06	2.13417e+06	2.30304e+06	2.27038e+06	2.24357e+06	2.45862e+06	2.28455e+06	2.08529e+06	1.28884e+06	2.99257e+06	3.05272e+06	4.73634e+06
Com_8885_pos	ethyl 3-amino-4-(methylamino)benzoate	--	C10 H14 N2 O2	194.105	5.277	--	--	--	--	--	--	--	--	--	--	Full match	No results	No results	195.113	3.60834e+06	743750	2.09708e+06	1.64435e+06	2.57776e+06	1.79067e+06	2.99352e+06	3.89541e+06	1.54816e+06	1.4871e+06	1.18979e+06	2.00576e+06	1.45397e+06	1.67914e+06	1.62088e+06	2.69402e+06	1.2645e+06	2.14589e+06	2.14288e+06	1.8372e+06	1.94592e+06	1.62517e+06	2.10844e+06	2.36339e+06	2.94627e+06	2.95718e+06	1.66956e+06	1.77016e+06	1.97449e+06	2.03696e+06
Com_8911_pos	octadec-9-ynoic acid	--	C18 H32 O2	262.229	7.326	--	--	--	--	--	--	--	--	--	--	Invalid mass	No results	No results	263.236	1.22593e+06	1.53343e+06	2.10473e+06	2.59421e+06	2.17687e+06	2.3297e+06	1.17766e+06	1.83836e+06	3.10365e+06	4.01934e+06	3.22723e+06	3.44376e+06	1.00667e+06	1.60353e+06	1.91047e+06	2.23816e+06	4.23338e+06	1.13224e+06	440284	388995	476530	482302	493678	528080	543328	497956	428934	1.99821e+06	1.54129e+06	1.23656e+06
Com_8919_pos	2,4-Dihydroxybenzoic acid	--	C7 H6 O4	172.035	1.177	--	--	HMDB0029666	--	Benzenoids	Benzene and substituted derivatives	Benzoic acids and derivatives	--	--	--	No results	Invalid mass	No results	173.043	2.07308e+06	1.78249e+06	2.17528e+06	1.54433e+06	3.39106e+06	4.06461e+06	3.23236e+06	3.47025e+06	3.86183e+06	3.02982e+06	3.39875e+06	3.62393e+06	3.22206e+06	3.40574e+06	3.77737e+06	3.64085e+06	2.99617e+06	3.35778e+06	4.07795e+06	3.57382e+06	3.96688e+06	3.07702e+06	3.11416e+06	2.95951e+06	3.75431e+06	3.27063e+06	3.45588e+06	2.4696e+06	3.89842e+06	3.00454e+06
Com_8986_pos	12(S)-HETE	12(S)-HETE; (5Z,8Z,10E,14Z)-(12S)-12-Hydroxyeicosa-5,8,10,14-tetraenoic acid; (5Z,8Z,10E,14Z)-(12S)-12-Hydroxyicosa-5,8,10,14-tetraenoic acid	C20 H32 O3	320.235	9.265	cpd:C14777	map00590 Arachidonic acid metabolism;map04913 Ovarian steroidogenesis;map04925 Aldosterone synthesis and secretion	HMDB0006111	LMFA03060064	Lipids and lipid-like molecules	Fatty Acyls	Eicosanoids	Fatty Acyls [FA]	Eicosanoids [FA03]	Hydroxy/hydroperoxyeicosatetraenoic acids [FA0306]	No results	No results	Full match	321.242	2.23014e+06	3.52972e+06	1.69052e+06	2.2348e+06	2.29256e+06	1.55559e+06	2.2469e+06	2.73762e+06	2.12738e+06	2.21252e+06	2.87054e+06	2.5829e+06	1.72749e+06	2.64343e+06	2.18376e+06	2.68186e+06	2.05555e+06	3.93985e+06	2.08891e+06	2.06866e+06	2.09546e+06	2.62255e+06	1.88928e+06	2.15383e+06	2.12963e+06	1.9216e+06	2.29523e+06	2.71476e+06	1.82558e+06	2.49075e+06
Com_9010_pos	Epitestosterone	--	C19 H28 O2	288.209	7.833	--	--	HMDB0000628	LMST02020051	Lipids and lipid-like molecules	Steroids and steroid derivatives	Androstane steroids	Sterols [ST]	Steroids [ST02]	C19 steroids (androgens) and derivatives [ST0202]	Full match	Partial match	Full match	289.216	406343	3.51405e+06	415879	639390	457082	466902	292221	479021	573992	579796	375456	411852	414299	298513	446461	280580	446041	435465	349351	912754	583206	476427	1.02712e+06	360339	537456	407132	300907	840568	499385	842999
Com_9047_pos	bicyclo[2.2.2]oct-2-en-1-yl 4-methylbenzene-1-sulfonate	--	C15 H18 O3 S	278.093	4.82	--	--	--	--	--	--	--	--	--	--	Invalid mass	No match	No results	279.1	1.28588e+06	1.23126e+06	1.12663e+06	2.28838e+06	1.68767e+06	1.15945e+06	1.45269e+06	1.18105e+06	1.64677e+06	678532	1.75872e+06	1.79925e+06	1.47918e+06	3.11775e+06	990965	1.14882e+06	1.3935e+06	1.27963e+06	1.30031e+06	1.25184e+06	1.67321e+06	865352	4.09354e+06	1.8114e+06	1.5067e+06	1.03635e+06	727011	980030	1.73604e+06	1.71897e+06
Com_9187_pos	SM (d20:3/12:1)	--	C37 H69 N2 O6 P	668.489	11.755	--	--	--	--	--	--	--	--	--	--	No results	Full match	No results	669.497	3.63086e+06	1.12641e+06	2.54961e+06	1.13994e+06	997551	1.50181e+06	1.66618e+06	740067	628627	1.13957e+06	1.14113e+06	1.33705e+06	1.52168e+06	1.5711e+06	521303	2.32778e+06	1.99794e+06	1.41448e+06	1.38281e+06	1.35074e+06	2.74843e+06	1.08237e+06	1.48907e+06	1.5418e+06	2.69276e+06	1.47349e+06	664064	1.24593e+06	905991	1.16617e+06
Com_9246_pos	PC (16:1e/19:2)	--	C43 H82 N O7 P	755.584	9.655	--	--	--	--	--	--	--	--	--	--	No results	Full match	No results	756.591	451136	430652	462231	619991	452181	452009	344956	477400	375923	447983	3.10252e+06	481905	762080	895393	1.03784e+06	837595	1.04178e+06	404473	676583	695161	506975	860714	388453	441220	466642	4.04485e+06	458247	436947	375479	525628
Com_9424_pos	p-Mentha-1,3,8-triene	--	C10 H14	134.11	7.929	--	--	HMDB0037013	--	Lipids and lipid-like molecules	Prenol lipids	Monoterpenoids	--	--	--	No results	No results	Full match	135.117	1.1587e+06	3.25125e+06	950861	1.04502e+06	593194	706244	667858	1.19998e+06	925111	1.12925e+06	709740	984210	812130	609760	618862	609370	634779	1.03929e+06	838920	1.45704e+06	741944	1.16366e+06	1.62195e+06	716855	866609	786332	818486	1.21321e+06	885160	1.10411e+06
Com_9546_pos	(±)13-HpODE	--	C18 H32 O4	334.211	7.04	--	--	--	--	--	--	--	--	--	--	Invalid mass	No results	No results	335.218	883661	2.02358e+06	1.13929e+06	1.31244e+06	990989	1.53679e+06	653285	1.25243e+06	856206	1.71462e+06	2.05746e+06	1.85241e+06	836090	1.05894e+06	1.27556e+06	1.72862e+06	1.77792e+06	790980	2.61278e+06	3.75907e+06	1.94588e+06	1.78039e+06	967872	1.04241e+06	1.91903e+06	3.29202e+06	212904	1.76776e+06	866684	1.36658e+06
Com_9596_pos	LPE 20:5	--	C25 H42 N O7 P	499.27	8.296	--	--	--	LMGP02050053	--	--	--	Glycerophospholipids [GP]	Glycerophosphoethanolamines [GP02]	Monoacylglycerophosphoethanolamines [GP0205]	No results	Full match	No results	500.277	2.18416e+06	3.14393e+06	1.90984e+06	2.9989e+06	1.47767e+06	2.65503e+06	2.36257e+06	2.5145e+06	1.78153e+06	1.57482e+06	1.65584e+06	1.26894e+06	1.88601e+06	2.00991e+06	1.39081e+06	1.0787e+06	2.8806e+06	2.49725e+06	1.63557e+06	2.66864e+06	2.49514e+06	2.28677e+06	2.52581e+06	1.94576e+06	2.40458e+06	3.73628e+06	2.4385e+06	2.10055e+06	2.02055e+06	2.13518e+06
Com_9606_pos	3-(4-benzylpiperazino)pyrazine-2-carbonitrile	--	C16 H17 N5	279.147	5.157	--	--	--	--	--	--	--	--	--	--	Invalid mass	No results	No results	280.154	440329	1.04164e+06	587305	369521	464206	1.00583e+06	689846	1.09917e+06	1.08764e+06	762731	462817	801039	396181	454773	652650	806317	2.57805e+06	777926	1.23219e+06	1.16434e+06	996043	988296	1.30848e+06	1.19481e+06	358762	3.76381e+06	666830	908830	963627	813965
Com_9639_pos	Coenzyme Q2	--	C19 H26 O4	318.187	11.812	--	--	HMDB0006709	--	Lipids and lipid-like molecules	Prenol lipids	Quinone and hydroquinone lipids	--	--	--	Invalid mass	No results	No results	319.194	2.12596e+06	1.27291e+06	2.40215e+06	1.91925e+06	2.525e+06	2.70544e+06	2.57196e+06	2.6817e+06	2.14187e+06	2.39901e+06	1.59269e+06	1.35265e+06	2.48001e+06	1.74501e+06	2.63518e+06	2.76173e+06	2.01787e+06	1.10251e+06	3.97528e+06	1.80185e+06	2.33809e+06	1.97544e+06	2.54222e+06	2.45165e+06	2.31302e+06	2.0828e+06	1.6814e+06	2.11741e+06	2.24529e+06	1.97441e+06
Com_9739_pos	Glu-Gln	--	C10 H17 N3 O6	275.111	1.314	--	--	HMDB0028817	--	Organic acids and derivatives	Carboxylic acids and derivatives	Amino acids, peptides, and analogues	--	--	--	No results	Full match	No results	276.118	1.91278e+06	3.05593e+06	1.75722e+06	2.26368e+06	1.88071e+06	1.51711e+06	2.44556e+06	1.54814e+06	2.06058e+06	1.45994e+06	2.37054e+06	1.96055e+06	1.85377e+06	2.90465e+06	1.47241e+06	1.76193e+06	1.65874e+06	1.39727e+06	1.82836e+06	1.00765e+06	2.75284e+06	889822	2.48129e+06	1.63198e+06	1.96375e+06	1.58049e+06	1.53804e+06	1.89366e+06	2.10265e+06	1.96174e+06
Com_9740_pos	(11E,15Z)-9,10,13-trihydroxyoctadeca-11,15-dienoic acid	--	C18 H32 O5	350.207	6.6	--	--	--	--	--	--	--	--	--	--	Invalid mass	No results	No results	351.214	1.07345e+06	3.05574e+06	821351	2.00213e+06	1.22757e+06	1.61705e+06	813345	1.12441e+06	1.28852e+06	1.31223e+06	1.00538e+06	1.14818e+06	1.24012e+06	1.03999e+06	929860	791485	1.73836e+06	1.64701e+06	729800	705378	1.02768e+06	788884	1.61978e+06	1.05899e+06	730248	217010	666437	1.63305e+06	1.15841e+06	1.14398e+06
Com_9833_pos	PC (18:5e/19:1)	--	C45 H80 N O7 P	777.567	11.351	--	--	--	--	--	--	--	--	--	--	No results	Full match	No results	778.574	289654	2.08248e+06	2.55082e+06	3.1694e+06	2.88905e+06	1.81464e+06	2.07763e+06	2.65914e+06	2.21936e+06	711619	2.49207e+06	2.1866e+06	2.81933e+06	2.92755e+06	3.22192e+06	3.32629e+06	2.44436e+06	2.12499e+06	2.5714e+06	2.41123e+06	1.72265e+06	1.62638e+06	1.90859e+06	3.31653e+06	1.98271e+06	1.81505e+06	1.75422e+06	2.82642e+06	2.67463e+06	2.53894e+06
Com_9918_pos	6beta-Naltrexol-d3	--	C20 H22 [2]H3 N O4	346.197	5.594	--	--	--	--	--	--	--	--	--	--	Full match	No results	No results	347.204	217890	115640	196022	213532	265774	279233	338508	202014	264927	235795	349485	277675	264857	283752	347613	349837	332259	259124	2.42182e+06	3.0665e+06	2.36747e+06	2.61063e+06	2.70115e+06	2.6654e+06	3.76193e+06	2.50271e+06	3.14841e+06	469506	807303	1.08793e+06
Com_9927_pos	Salicylic acid	Salicylate; o-Hydroxybenzoic acid; Salicylic acid	C7 H6 O3	156.04	1.175	cpd:C00805	map00360 Phenylalanine metabolism;map01100 Metabolic pathways;map04976 Bile secretion	HMDB0001895	--	Benzenoids	Benzene and substituted derivatives	Benzoic acids and derivatives	--	--	--	Invalid mass	Invalid mass	No results	157.047	1.31511e+06	1.46409e+06	1.84797e+06	1.54916e+06	2.13517e+06	3.36979e+06	2.54855e+06	2.53256e+06	3.05368e+06	2.66836e+06	2.52264e+06	1.40035e+06	2.03368e+06	1.95652e+06	2.03737e+06	2.56122e+06	1.86406e+06	1.95048e+06	2.07605e+06	1.87255e+06	2.50466e+06	2.15572e+06	1.63279e+06	1.8142e+06	2.86823e+06	1.82725e+06	1.69066e+06	1.73295e+06	2.76238e+06	2.59201e+06
Com_9933_pos	Asparagine	Asparagine	C4 H8 N2 O3	132.054	1.247	cpd:C16438	--	HMDB0251512	--	Organic acids and derivatives	Carboxylic acids and derivatives	Amino acids, peptides, and analogues	--	--	--	No results	Full match	Full match	133.061	1.9349e+06	1.5461e+06	1.83124e+06	1.58963e+06	1.32126e+06	1.51213e+06	1.47536e+06	1.91467e+06	1.31409e+06	1.66514e+06	962397	1.00526e+06	1.38166e+06	605253	1.74994e+06	1.36015e+06	1.10425e+06	683917	1.61071e+06	3.51226e+06	1.91803e+06	1.18839e+06	2.3036e+06	1.60539e+06	1.49536e+06	1.7018e+06	1.09055e+06	2.05785e+06	1.41724e+06	1.54506e+06
Com_10155_pos	5,6-dimethyl-4-oxo-4H-pyran-2-carboxylic acid	--	C8 H8 O4	168.04	1.179	--	--	--	--	--	--	--	--	--	--	Invalid mass	No results	No results	169.047	3.03167e+06	1.70641e+06	2.94992e+06	2.76077e+06	2.25646e+06	2.19268e+06	2.1381e+06	1.86828e+06	2.01573e+06	2.14193e+06	2.01155e+06	2.01354e+06	2.15459e+06	1.96684e+06	1.96009e+06	1.40634e+06	1.87127e+06	1.68538e+06	2.14854e+06	1.84023e+06	2.23066e+06	1.56952e+06	1.68182e+06	2.03526e+06	2.22864e+06	1.8273e+06	1.92513e+06	3.1701e+06	2.35292e+06	2.30636e+06
Com_10226_pos	SM (d29:1/12:1)	--	C46 H91 N2 O6 P	798.661	6.747	--	--	--	--	--	--	--	--	--	--	No results	Full match	No results	799.669	2.87622e+06	2.68553e+06	2.84417e+06	2.96122e+06	2.39215e+06	1.72041e+06	2.87181e+06	2.10155e+06	2.03485e+06	2.09351e+06	1.50863e+06	1.35742e+06	2.80577e+06	1.71158e+06	1.08056e+06	2.33313e+06	876076	1.05543e+06	1.16742e+06	1.30541e+06	1.31107e+06	1.92006e+06	1.02615e+06	850929	1.68481e+06	3.01155e+06	1.27928e+06	2.46722e+06	1.59015e+06	1.49455e+06
Com_10257_pos	SM (d24:2/12:1)	--	C41 H79 N2 O6 P	726.568	7.477	--	--	--	--	--	--	--	--	--	--	No results	Full match	No results	727.575	1.56847e+06	1.31908e+06	2.95128e+06	2.34508e+06	2.56207e+06	2.70555e+06	2.38821e+06	1.58411e+06	2.45974e+06	2.90469e+06	2.34081e+06	1.61676e+06	2.14398e+06	1.38145e+06	2.42349e+06	2.91661e+06	2.41825e+06	1.41543e+06	1.71938e+06	1.65803e+06	2.14283e+06	1.24904e+06	2.40576e+06	1.95862e+06	1.52444e+06	1.53516e+06	2.42002e+06	1.95555e+06	1.8333e+06	1.98102e+06
Com_10308_pos	9-HOTrE	--	C18 H30 O3	294.219	6.688	--	--	--	LMFA02000024	--	--	--	Fatty Acyls [FA]	Octadecanoids [FA02]	Other Octadecanoids [FA0200]	No results	No results	Full match	295.227	1.29734e+06	2.04455e+06	1.83227e+06	1.73422e+06	1.48202e+06	1.92696e+06	1.56282e+06	1.83785e+06	1.80817e+06	2.16242e+06	2.98895e+06	1.62455e+06	1.48862e+06	1.50908e+06	1.70738e+06	1.62091e+06	3.27598e+06	2.92565e+06	824060	549119	820493	981407	977444	1.11905e+06	687775	480627	571807	1.64818e+06	1.54756e+06	1.42236e+06
Com_10427_pos	Cannabidiolic acid	Cannabidiolic acid; Cannabidiolate	C22 H30 O4	358.212	6.673	cpd:C10784	--	HMDB0249587	LMPK13120003	Benzenoids	Benzene and substituted derivatives	Benzoic acids and derivatives	Polyketides [PK]	Aromatic polyketides [PK13]	Other aromatic polyketides [PK1312]	No results	Invalid mass	No results	359.219	209543	255785	241097	292207	241678	232371	320159	479767	258872	225947	226818	250464	218394	266536	246317	254640	227911	240946	288359	3.21556e+06	299306	412074	265485	272598	270778	2.64107e+06	240076	201275	299280	251752
Com_10455_pos	2-Arachidonoyl glycerol	--	C23 H38 O4	395.303	6.527	--	--	--	LMGL01010028	--	--	--	Glycerolipids [GL]	Monoradylglycerols [GL01]	Monoacylglycerols [GL0101]	Invalid mass	Invalid mass	No results	396.311	469501	268650	384794	281213	196136	198045	398726	221155	176390	186920	199175	375366	320932	3.04476e+06	620402	382638	287539	439590	330444	368205	211961	231798	310836	240196	280542	310312	299687	265237	361364	416621
Com_10540_pos	SM (d14:0/18:2)	--	C37 H73 N2 O6 P	672.524	10.1	--	--	--	--	--	--	--	--	--	--	No results	Invalid mass	No results	673.532	896470	1.28586e+06	1.10256e+06	1.12012e+06	2.46391e+06	1.46347e+06	1.42495e+06	2.88012e+06	2.49708e+06	880770	495624	2.61767e+06	872380	1.09343e+06	3.04398e+06	3.10929e+06	781826	1.21959e+06	1.05162e+06	1.99534e+06	534945	602518	1.16123e+06	671917	407814	2.4181e+06	1.35737e+06	920494	1.83962e+06	2.00688e+06
Com_10613_pos	16-Heptadecyne-1,2,4-triol	--	C17 H32 O3	306.217	7.929	--	--	--	--	--	--	--	--	--	--	Invalid mass	No results	No results	307.224	991674	237836	674226	1.23611e+06	681398	790450	1.47977e+06	1.4237e+06	520427	1.23193e+06	1.4772e+06	1.59974e+06	2.56308e+06	973077	1.08046e+06	1.48427e+06	1.07836e+06	1.87012e+06	1.22359e+06	2.35281e+06	1.23092e+06	1.2565e+06	1.08537e+06	1.27549e+06	3.32717e+06	1.24132e+06	1.31761e+06	749461	1.35635e+06	1.42506e+06
Com_10656_pos	Morphine D3	--	C17 H16 [2]H3 N O3	266.173	5.403	--	--	--	--	--	--	--	--	--	--	Invalid mass	No results	No results	267.18	767059	709464	642797	714210	732493	646014	909119	563568	863630	709334	419678	703201	601240	673247	609295	795318	564060	738914	2.24012e+06	2.53525e+06	2.28079e+06	2.59304e+06	2.85058e+06	2.45447e+06	3.30874e+06	2.24562e+06	2.31245e+06	953978	1.07692e+06	1.19647e+06
Com_10736_pos	GPK	--	C13 H24 N4 O4	322.16	9.956	--	--	--	--	--	--	--	--	--	--	Invalid mass	No results	No results	323.167	1.67172e+06	1.39946e+06	2.51901e+06	577388	599549	398757	1.05749e+06	1.59934e+06	1.16547e+06	1.15452e+06	1.66971e+06	2.36436e+06	951217	866139	1.16024e+06	1.07159e+06	920747	2.99874e+06	894087	666018	886231	786014	968907	829421	1.42431e+06	1.28694e+06	1.42005e+06	862057	1.10143e+06	1.46025e+06
Com_10766_pos	4,4'-dimethoxy[1,1'-biphenyl]-2-carbonitrile	--	C15 H13 N O2	239.094	4.755	--	--	--	--	--	--	--	--	--	--	Full match	No results	No results	240.101	1.34734e+06	2.56014e+06	1.63179e+06	1.26365e+06	1.92147e+06	1.86707e+06	1.97704e+06	1.83705e+06	1.74683e+06	1.13185e+06	1.44618e+06	2.9137e+06	1.39492e+06	1.49853e+06	1.85328e+06	1.3944e+06	2.16572e+06	1.60043e+06	1.69773e+06	775237	1.51198e+06	1.87142e+06	1.95999e+06	1.94117e+06	1.49121e+06	1.5342e+06	1.10693e+06	1.68684e+06	1.5798e+06	1.57905e+06
Com_10774_pos	Prostaglandin H1	--	C20 H34 O5	336.227	9.316	--	--	HMDB0013041	LMFA03010044	Lipids and lipid-like molecules	Fatty Acyls	Eicosanoids	Fatty Acyls [FA]	Eicosanoids [FA03]	Prostaglandins [FA0301]	Invalid mass	No results	No results	337.235	893441	871739	938819	1.02309e+06	778173	1.81723e+06	1.72156e+06	1.78836e+06	1.06848e+06	1.4673e+06	2.90676e+06	852784	1.56895e+06	1.09191e+06	1.21922e+06	2.01776e+06	743169	1.099e+06	1.24211e+06	1.9858e+06	2.92592e+06	1.37618e+06	1.56277e+06	3.27801e+06	2.31794e+06	1.58541e+06	1.94572e+06	1.02431e+06	1.39896e+06	1.77019e+06
Com_10778_pos	PC (18:1/19:2)	--	C45 H84 N O8 P	1595.18	7.165	--	--	--	--	--	--	--	--	--	--	No results	Invalid mass	No results	798.598	1.48633e+06	1.83689e+06	1.07912e+06	989803	1.3297e+06	998671	975812	1.13311e+06	2.6603e+06	3.00299e+06	1.04002e+06	872366	726904	1.05449e+06	1.40548e+06	1.03569e+06	850489	878288	1.01099e+06	1.54717e+06	900457	989503	1.12974e+06	589379	872149	806819	1.13113e+06	868855	1.24718e+06	1.18996e+06
Com_10854_pos	PC (14:1e/8:0)	--	C30 H60 N O7 P	577.411	11.006	--	--	--	--	--	--	--	--	--	--	No results	Full match	No results	578.419	2.58662e+06	1.81347e+06	1.51901e+06	1.68116e+06	992900	1.80655e+06	1.4969e+06	2.04376e+06	3.06113e+06	1.49223e+06	2.47943e+06	1.34423e+06	1.78686e+06	1.12435e+06	1.57513e+06	1.23358e+06	1.91383e+06	923809	1.27538e+06	1.50876e+06	1.35083e+06	2.02905e+06	1.52527e+06	1.41677e+06	1.56609e+06	2.33651e+06	1.10474e+06	1.39926e+06	1.04443e+06	1.51351e+06
Com_10910_pos	Palmitoylethanolamide	Palmitoylethanolamide; Palmidrol	C18 H37 N O2	299.282	7.849	cpd:C16512	--	HMDB0002100	LMFA08040057	Organic acids and derivatives	Carboximidic acids and derivatives	Carboximidic acids	Fatty Acyls [FA]	Fatty amides [FA08]	N-acyl ethanolamides (endocannabinoids) [FA0804]	No results	No results	Full match	300.29	914785	673446	721364	2.64424e+06	790986	261392	165306	184290	320887	323891	419480	333418	902013	111009	286187	409351	685435	306590	335352	283638	487247	580623	221189	1.14113e+06	248751	1.10055e+06	437491	443701	284935	358193
Com_11105_pos	PC (20:2/22:6)	--	C50 H84 N O8 P	857.594	11.234	--	--	--	--	--	--	--	--	--	--	No results	Full match	No results	858.602	98565.8	151956	633203	569018	2.2324e+06	301538	432132	260194	499831	606207	566761	309571	374946	2.74115e+06	521060	474918	101319	469982	1.00979e+06	611560	761686	315804	342863	1.25545e+06	83317.7	540708	340099	597775	566621	389739
Com_11244_pos	4-morpholinobenzoic acid	--	C11 H13 N O3	207.089	5.556	--	--	--	--	--	--	--	--	--	--	Full match	No results	Full match	208.097	959969	2.09328e+06	740635	2.49897e+06	1.70639e+06	2.12153e+06	2.61406e+06	2.13917e+06	996308	930182	670128	763050	762405	797657	583146	1.479e+06	922409	1.0344e+06	899346	1.07141e+06	1.16816e+06	870992	2.13358e+06	1.74128e+06	1.00666e+06	974028	1.15712e+06	1.44406e+06	1.05793e+06	1.1702e+06
Com_11280_pos	2-[(3S)-1-(2-Methylbenzyl)-3-pyrrolidinyl]-1H-imidazo[4,5-b]pyridine	--	C18 H20 N4	292.171	9.54	--	--	--	--	--	--	--	--	--	--	Invalid mass	No results	No results	293.178	1.64317e+06	1.36856e+06	898507	662040	533916	337399	1.14888e+06	1.16427e+06	620624	1.12654e+06	1.74884e+06	1.93117e+06	1.00112e+06	1.3214e+06	1.05491e+06	1.09893e+06	861866	2.74452e+06	1.06314e+06	426827	614747	626181	789649	892624	1.26667e+06	991932	888668	1.20269e+06	945735	1.56574e+06
Com_11298_pos	β-Asarone	beta-Asarone; cis-Asarone; (Z)-1-(2,4,5-Trimethoxyphenyl)-1-propene	C12 H16 O3	208.11	7.122	cpd:C10430	--	--	--	--	--	--	--	--	--	No results	Full match	No results	209.117	2.13525e+06	2.34974e+06	1.4546e+06	1.40819e+06	788286	784655	1.78497e+06	1.56359e+06	1.44895e+06	1.59567e+06	1.98165e+06	2.35811e+06	2.13175e+06	1.25268e+06	1.17882e+06	921362	792395	2.49252e+06	1.45424e+06	229569	1.4349e+06	1.04996e+06	1.61211e+06	1.33975e+06	1.58732e+06	572976	2.17862e+06	1.57954e+06	1.40468e+06	1.41261e+06
Com_11351_pos	ACar 13:0	--	C20 H40 N O4	357.288	6.357	--	--	--	--	--	--	--	--	--	--	No results	Invalid mass	No results	358.295	1.49133e+06	1.29755e+06	1.1891e+06	986431	872390	889567	1.47751e+06	1.46368e+06	755976	1.29363e+06	1.10437e+06	1.58559e+06	1.87927e+06	2.63296e+06	1.58294e+06	1.03326e+06	1.42961e+06	2.12037e+06	859750	404877	772580	1.0142e+06	1.01136e+06	805227	1.01416e+06	325452	1.9673e+06	1.40099e+06	1.10473e+06	1.0913e+06
Com_11391_pos	PC (16:0/17:2)	--	C41 H78 N O8 P	705.594	10.744	--	--	--	--	--	--	--	--	--	--	No results	Invalid mass	No results	744.557	223510	247428	1.67453e+06	250434	265777	2.06021e+06	272468	204923	1.32694e+06	1.78152e+06	223063	249370	286986	262498	283073	249685	253349	245515	395112	259103	272514	216526	266858	307149	273923	240532	2.76122e+06	254379	289531	244440
Com_11392_pos	PC (18:5e/3:0)	--	C29 H50 N O7 P	555.332	8.675	--	--	--	--	--	--	--	--	--	--	No results	Full match	No results	556.339	1.60598e+06	1.8739e+06	1.31949e+06	1.90234e+06	1.47365e+06	1.9016e+06	1.78072e+06	1.76421e+06	829230	1.44827e+06	1.49193e+06	1.37997e+06	2.04448e+06	2.62001e+06	1.35433e+06	2.0794e+06	2.47737e+06	1.77094e+06	1.12907e+06	1.7798e+06	2.71557e+06	1.97037e+06	2.48645e+06	1.67704e+06	1.5998e+06	1.63874e+06	1.61758e+06	1.35992e+06	1.55123e+06	1.61751e+06
Com_11541_pos	D-Sphingosine	--	C18 H37 N O2	299.282	6.703	--	--	HMDB0000252	--	Organic nitrogen compounds	Organonitrogen compounds	Amines	--	--	--	Full match	No results	Full match	300.29	1.39565e+06	1.25211e+06	1.15431e+06	2.01593e+06	1.79816e+06	1.91965e+06	2.52025e+06	1.26701e+06	2.01689e+06	1.59794e+06	1.10432e+06	1.68942e+06	1.49313e+06	839591	1.66925e+06	1.19192e+06	2.08667e+06	1.32034e+06	1.50318e+06	1.37012e+06	1.90896e+06	1.76016e+06	1.46968e+06	1.59642e+06	1.10569e+06	1.437e+06	2.13562e+06	1.23972e+06	1.43699e+06	1.02741e+06
Com_11545_pos	LPC 18:4	--	C26 H46 N O7 P	515.302	7.936	--	--	--	LMGP01050129	--	--	--	Glycerophospholipids [GP]	Glycerophosphocholines [GP01]	Monoacylglycerophosphocholines [GP0105]	No results	Full match	No results	516.309	828146	1.604e+06	1.42219e+06	2.13732e+06	941605	2.57827e+06	1.53627e+06	1.29824e+06	1.02013e+06	1.28883e+06	1.18974e+06	676711	1.17398e+06	1.36314e+06	752719	1.8085e+06	1.27618e+06	895553	1.04746e+06	1.56497e+06	1.9512e+06	769019	1.8084e+06	1.14251e+06	1.02733e+06	1.66658e+06	363702	1.33788e+06	1.01207e+06	1.12721e+06
Com_11549_pos	1,7-bis(4-hydroxyphenyl)-5-methoxyheptan-3-one	--	C20 H24 O4	350.147	5.718	--	--	--	--	--	--	--	--	--	--	Invalid mass	No results	No results	351.155	299444	370220	419079	141154	196845	141300	269631	354778	307217	293731	2.57396e+06	841782	183580	155370	603684	470036	571266	497742	159311	275800	161546	194866	176449	176381	286035	213195	191284	488056	565701	545095
Com_11803_pos	2-methyl-2,3,4,5-tetrahydro-1,5-benzoxazepin-4-one	--	C10 H11 N O2	159.069	5.54	--	--	--	--	--	--	--	--	--	--	Invalid mass	No results	No results	160.076	1.01218e+06	2.13966e+06	944802	1.76771e+06	1.1993e+06	2.47494e+06	1.89857e+06	1.31034e+06	1.48822e+06	1.35731e+06	1.37773e+06	936825	812333	1.4451e+06	1.41914e+06	1.69668e+06	1.01164e+06	787090	1.14618e+06	1.19505e+06	1.00234e+06	710683	1.05349e+06	849085	1.20283e+06	1.31762e+06	1.14917e+06	1.32933e+06	1.23364e+06	1.08865e+06
Com_11809_pos	PC (14:0e/6:0)	--	C28 H58 N O7 P	551.396	10.605	--	--	--	--	--	--	--	--	--	--	No results	Full match	Full match	552.403	1.94579e+06	1.18e+06	1.70314e+06	1.6264e+06	1.44159e+06	1.65426e+06	1.49864e+06	1.27631e+06	1.95686e+06	1.26711e+06	1.92767e+06	1.39581e+06	2.00808e+06	1.14289e+06	1.24048e+06	1.92157e+06	1.7752e+06	1.10422e+06	1.7294e+06	2.0069e+06	2.06724e+06	1.8288e+06	1.65771e+06	1.65738e+06	1.61532e+06	2.60399e+06	1.16013e+06	1.04408e+06	1.00227e+06	1.07535e+06
Com_11966_pos	PC (18:3/18:3)	--	C44 H76 N O8 P	777.531	11.092	--	--	--	LMGP01011684	--	--	--	Glycerophospholipids [GP]	Glycerophosphocholines [GP01]	Diacylglycerophosphocholines [GP0101]	No results	Full match	No results	778.537	833892	976818	1.3263e+06	1.11541e+06	1.16896e+06	758650	645357	1.08838e+06	2.55659e+06	786471	636682	1.08809e+06	1.02535e+06	1.03157e+06	1.05937e+06	632864	963632	735402	648755	519686	1.12642e+06	805705	905778	700614	458011	603003	877587	1.04133e+06	590888	747621
Com_12149_pos	Hydrocortisone	Cortisol; Hydrocortisone; 11beta,17alpha,21-Trihydroxy-4-pregnene-3,20-dione; Kendall's compound F; Reichstein's substance M	C21 H30 O5	362.21	6.627	cpd:C00735	map00140 Steroid hormone biosynthesis;map01100 Metabolic pathways;map04080 Neuroactive ligand-receptor interaction;map04927 Cortisol synthesis and secretion;map04934 Cushing's syndrome;map04960 Aldosterone-regulated sodium reabsorption;map04976 Bile secretion;map05200 Pathways in cancer;map05215 Prostate cancer	HMDB0000063	--	Lipids and lipid-like molecules	Steroids and steroid derivatives	Hydroxysteroids	--	--	--	No results	No results	Full match	363.216	1.71689e+06	1.04096e+06	1.85175e+06	1.8528e+06	1.05526e+06	1.53538e+06	1.62471e+06	1.96742e+06	1.18676e+06	1.28065e+06	1.31916e+06	1.34342e+06	2.48838e+06	1.80539e+06	1.60703e+06	1.10801e+06	1.45115e+06	1.36654e+06	2.04961e+06	638445	1.51149e+06	1.61148e+06	1.74567e+06	1.19252e+06	1.49701e+06	731583	815772	1.44746e+06	1.45621e+06	1.18964e+06
Com_12246_pos	5-fluoro AB-PINACA N-(4-hydroxypentyl) metabolite	--	C18 H25 F N4 O3	728.379	4.819	--	--	--	--	--	--	--	--	--	--	Invalid mass	No results	No results	365.197	1.31424e+06	1.19485e+06	1.28977e+06	2.13684e+06	1.68148e+06	1.13288e+06	2.11339e+06	1.56831e+06	1.77345e+06	845603	1.15188e+06	711397	648488	2.08923e+06	979640	1.35615e+06	696643	808981	1.28042e+06	2.11977e+06	699745	703926	1.1793e+06	987276	1.27544e+06	1.5824e+06	638036	1.34459e+06	1.55509e+06	1.37378e+06
Com_12262_pos	2-Methoxyestradiol (2-MeOE2)	--	C19 H26 O3	302.188	6.945	--	--	--	--	--	--	--	--	--	--	No results	No results	Full match	303.195	1.269e+06	1.84267e+06	1.11741e+06	1.49442e+06	1.07876e+06	712305	853653	1.36325e+06	1.27103e+06	1.00721e+06	1.14065e+06	842365	1.02261e+06	1.3218e+06	1.33734e+06	1.5444e+06	2.39225e+06	951662	980603	745180	862915	1.11965e+06	1.14156e+06	1.8958e+06	1.22634e+06	486190	913964	1.21527e+06	1.16133e+06	1.06698e+06
Com_12264_pos	Tauroursodeoxycholic acid	Tauroursodeoxycholic acid	C26 H45 N O6 S	499.297	6.07	cpd:C16868	--	HMDB0000874	LMST05040015	Lipids and lipid-like molecules	Steroids and steroid derivatives	Bile acids, alcohols and derivatives	Sterols [ST]	Steroid conjugates [ST05]	Taurine conjugates [ST0504]	No results	No results	Full match	500.304	1.52509e+06	1.82146e+06	1.45878e+06	1.43848e+06	1.86831e+06	1.40412e+06	1.36367e+06	2.18691e+06	1.74588e+06	1.63299e+06	1.40601e+06	913222	1.58432e+06	2.18404e+06	1.50698e+06	1.53073e+06	1.57536e+06	1.32163e+06	875026	580208	1.61626e+06	1.3242e+06	1.92857e+06	1.37475e+06	1.07942e+06	762064	1.14173e+06	1.3442e+06	1.51284e+06	1.00949e+06
Com_12298_pos	PC (20:2/20:3)	--	C48 H86 N O8 P	835.615	9.827	--	--	--	--	--	--	--	--	--	--	No results	Invalid mass	No results	836.622	1.30831e+06	1.18417e+06	884672	791625	848815	694600	1.14806e+06	904521	1.7717e+06	2.35836e+06	1.23343e+06	632788	181395	1.25716e+06	949815	1.1895e+06	882328	1.29542e+06	919562	773362	1.08306e+06	1.51069e+06	822872	628530	1.12638e+06	1.2475e+06	2.19761e+06	1.27833e+06	884720	1.47051e+06
Com_12318_pos	SM (d14:0/14:1)	--	C33 H67 N2 O6 P	618.474	11.169	--	--	--	--	--	--	--	--	--	--	No results	Full match	No results	619.482	1.03998e+06	1.99967e+06	828745	1.09086e+06	983284	577004	915213	1.45089e+06	1.18629e+06	1.35535e+06	1.16935e+06	539660	652596	949610	1.0947e+06	984225	936503	507597	1.33576e+06	812462	1.04004e+06	1.00262e+06	740442	863185	1.83962e+06	1.02912e+06	1.33742e+06	825045	625129	686818
Com_12442_pos	6,7,8-trimethoxy-2-(2-phenoxy-3-pyridyl)-4H-3,1-benzoxazin-4-one	--	C22 H18 N2 O6	444.077	8.041	--	--	--	--	--	--	--	--	--	--	Invalid mass	No results	No results	445.084	1.34788e+06	1.69513e+06	1.67624e+06	2.06275e+06	2.19091e+06	1.88114e+06	2.09058e+06	1.55372e+06	1.43042e+06	1.42512e+06	1.74423e+06	2.26182e+06	2.32172e+06	1.95153e+06	2.10489e+06	1.72287e+06	1.04604e+06	1.33623e+06	1.61625e+06	1.45208e+06	1.2671e+06	1.17203e+06	1.35421e+06	1.25068e+06	1.22281e+06	1.60546e+06	1.20417e+06	858737	1.62361e+06	1.60097e+06
Com_12462_pos	SM (d16:0/23:0)	--	C44 H91 N2 O6 P	774.657	11.159	--	--	--	LMSP03010099	--	--	--	Sphingolipids [SP]	Phosphosphingolipids [SP03]	Ceramide phosphocholines (sphingomyelins) [SP0301]	No results	Invalid mass	No results	775.665	1.45043e+06	575132	1.0422e+06	904787	989335	1.54528e+06	1.42176e+06	1.00124e+06	708634	617997	1.03571e+06	1.21562e+06	1.14603e+06	880619	659716	841402	320325	1.88749e+06	259878	308701	1.21275e+06	846536	987804	902502	2.48051e+06	614918	381916	1.20148e+06	648108	810648
Com_12503_pos	Cystamine	--	C4 H12 N2 S2	152.045	1.183	--	--	HMDB0250701	--	Organosulfur compounds	Organic disulfides	Dialkyldisulfides	--	--	--	No results	No results	Full match	153.052	2.06446e+06	1.56434e+06	1.62312e+06	1.62002e+06	1.58266e+06	1.14463e+06	1.47274e+06	1.88755e+06	2.28728e+06	1.84357e+06	1.82977e+06	1.91312e+06	1.62876e+06	1.30918e+06	1.63613e+06	1.602e+06	1.41073e+06	1.43048e+06	1.71623e+06	1.59814e+06	1.22822e+06	1.49558e+06	1.84776e+06	1.77845e+06	1.61745e+06	1.73976e+06	1.55454e+06	1.91454e+06	1.6227e+06	1.95081e+06
Com_12541_pos	Tetrahydrocortisone	Tetrahydrocortisone; Urocortisone	C21 H32 O5	346.214	6.342	cpd:C05470	map00140 Steroid hormone biosynthesis	HMDB0000903	LMST02030098	Lipids and lipid-like molecules	Steroids and steroid derivatives	Hydroxysteroids	Sterols [ST]	Steroids [ST02]	C21 steroids (gluco/mineralocorticoids, progestogins) and derivatives [ST0203]	Invalid mass	No results	No match	347.221	1.22323e+06	1.30977e+06	1.169e+06	2.03515e+06	1.18421e+06	1.04735e+06	1.6531e+06	1.11718e+06	1.29439e+06	918145	1.23733e+06	1.45198e+06	1.23879e+06	1.82287e+06	1.26748e+06	1.28449e+06	1.25333e+06	1.23618e+06	1.30938e+06	425099	1.00302e+06	1.34621e+06	1.35823e+06	1.62414e+06	1.28318e+06	1.54256e+06	1.16843e+06	1.41332e+06	1.15758e+06	1.25789e+06
Com_12549_pos	Perillartine	--	C10 H15 N O	165.118	4.842	--	--	HMDB0035652	--	Lipids and lipid-like molecules	Prenol lipids	Monoterpenoids	--	--	--	Invalid mass	Invalid mass	No results	166.125	1.27304e+06	83778.4	1.38108e+06	1.31641e+06	1.50545e+06	1.45439e+06	1.48227e+06	1.27435e+06	1.37219e+06	1.41872e+06	1.32402e+06	2.30446e+06	1.35292e+06	1.82008e+06	1.66177e+06	1.39074e+06	1.6906e+06	156938	1.80454e+06	1.43604e+06	1.59032e+06	1.55629e+06	2.11326e+06	1.7833e+06	1.44933e+06	1.46953e+06	1.74075e+06	1.12641e+06	1.3426e+06	1.58872e+06
Com_12565_pos	PC (18:1e/12:0)	--	C38 H76 N O7 P	689.537	10.71	--	--	--	--	--	--	--	--	--	--	No results	Full match	No results	690.544	1.46798e+06	1.1701e+06	1.42857e+06	966117	1.36994e+06	1.12662e+06	952552	714673	1.62657e+06	1.8417e+06	1.22867e+06	1.36032e+06	969022	1.6443e+06	1.85666e+06	1.58726e+06	487720	2.14525e+06	1.4881e+06	1.24458e+06	1.36518e+06	923073	2.2572e+06	1.29427e+06	1.08358e+06	1.00073e+06	1.68893e+06	1.46806e+06	884450	1.19485e+06
Com_12735_pos	ACar 15:1	--	C22 H42 N O4	383.303	6.591	--	--	--	--	--	--	--	--	--	--	No results	Invalid mass	No results	384.31	502437	215749	372968	220432	156526	133902	310152	466705	146419	386759	221391	639181	447793	2.11392e+06	488116	277686	357844	330501	173359	180053	200246	146054	290470	178292	234879	174707	545004	311822	383855	292886
Com_12841_pos	3-Acetyl-2,5-dimethylfuran	--	C8 H10 O2	138.066	1.164	--	--	HMDB0029563	--	Organic oxygen compounds	Organooxygen compounds	Carbonyl compounds	--	--	--	Invalid mass	Invalid mass	No results	139.073	1.76061e+06	1.01552e+06	1.69947e+06	1.93693e+06	1.25637e+06	1.33668e+06	1.30817e+06	1.23352e+06	1.23527e+06	1.03871e+06	964481	953692	1.10581e+06	882946	1.24098e+06	1.17463e+06	1.05902e+06	1.16328e+06	1.52171e+06	1.37767e+06	1.96418e+06	1.40139e+06	1.37465e+06	1.6178e+06	1.47785e+06	1.16434e+06	1.09376e+06	2.00068e+06	1.19684e+06	1.45208e+06
Com_12950_pos	2-piperidinobenzoic acid	--	C12 H15 N O2	205.11	1.416	--	--	--	--	--	--	--	--	--	--	Full match	No results	No results	206.117	1.25046e+06	1.59314e+06	1.39884e+06	1.08972e+06	850714	1.27891e+06	1.28153e+06	1.41955e+06	1.70563e+06	1.8071e+06	1.59212e+06	1.70313e+06	1.89003e+06	1.43104e+06	1.98361e+06	1.79813e+06	714457	1.32693e+06	1.4924e+06	1.05324e+06	1.58201e+06	2.08002e+06	2.10899e+06	1.9081e+06	1.55446e+06	263479	1.23435e+06	1.49351e+06	1.60429e+06	1.86092e+06
Com_13048_pos	LPE 17:0	--	C22 H46 N O7 P	467.302	9.563	--	--	--	LMGP02050030	--	--	--	Glycerophospholipids [GP]	Glycerophosphoethanolamines [GP02]	Monoacylglycerophosphoethanolamines [GP0205]	No results	Full match	Full match	468.309	1.22028e+06	1.43946e+06	1.18603e+06	1.79016e+06	1.10311e+06	1.51545e+06	1.16544e+06	1.91842e+06	1.95847e+06	1.35046e+06	1.38389e+06	1.06661e+06	1.03404e+06	851935	1.58923e+06	980012	1.57836e+06	892535	953929	1.7745e+06	800547	932759	1.24017e+06	1.17889e+06	1.22108e+06	1.4575e+06	1.16702e+06	999552	1.05612e+06	1.36704e+06
Com_13082_pos	1-(4-hydroxyphenyl)propane-1,2-diol	--	C9 H12 O3	150.066	1.181	--	--	--	--	--	--	--	--	--	--	Invalid mass	Invalid mass	No results	151.073	1.63808e+06	1.49936e+06	1.86333e+06	1.39712e+06	1.45193e+06	1.23891e+06	1.40254e+06	1.63092e+06	1.57631e+06	1.71416e+06	1.44983e+06	1.33075e+06	1.43502e+06	1.44635e+06	1.63291e+06	1.39275e+06	1.15494e+06	1.25737e+06	1.16804e+06	1.41285e+06	1.39616e+06	1.19578e+06	1.53716e+06	1.37806e+06	1.42284e+06	1.18248e+06	1.6834e+06	1.42812e+06	1.41351e+06	1.41313e+06
Com_13213_pos	6-methyl-7-nitro-2,3-dihydro-1,4-benzodioxine	--	C9 H9 N O4	195.051	1.187	--	--	--	--	--	--	--	--	--	--	Invalid mass	No results	No results	196.058	784319	713764	871574	702156	1.60216e+06	1.96839e+06	1.18913e+06	1.15123e+06	1.49428e+06	1.51427e+06	1.62496e+06	804772	1.5492e+06	1.49978e+06	1.62521e+06	1.71924e+06	1.15919e+06	938205	784675	1.20803e+06	1.75937e+06	1.56217e+06	1.1596e+06	1.16198e+06	1.26328e+06	1.49131e+06	1.25376e+06	1.00609e+06	1.60155e+06	1.4087e+06
Com_13214_pos	PC (18:4e/2:0)	--	C28 H50 N O7 P	543.332	6.877	--	--	--	--	--	--	--	--	--	--	No results	Full match	Full match	544.339	997643	1.09944e+06	1.4908e+06	1.37347e+06	1.38265e+06	1.03856e+06	1.42105e+06	867187	1.12084e+06	1.33605e+06	1.48221e+06	870147	1.41351e+06	1.95324e+06	1.58409e+06	1.95019e+06	616821	1.7673e+06	1.89477e+06	1.04176e+06	1.04626e+06	847934	981888	1.36246e+06	1.09281e+06	691223	827108	912245	1.04188e+06	1.11683e+06
Com_13269_pos	3-(2-methylpropyl)-octahydropyrrolo[1,2-a]pyrazine-1,4-dione	--	C11 H18 N2 O2	232.121	5.242	--	--	--	--	--	--	--	--	--	--	Invalid mass	No results	No match	233.128	1.59582e+06	1.56766e+06	957570	1.53001e+06	1.23188e+06	1.20804e+06	1.38041e+06	1.41758e+06	1.19222e+06	1.14221e+06	862676	1.77682e+06	1.12405e+06	1.51858e+06	1.73017e+06	1.15758e+06	1.27133e+06	957690	1.07073e+06	1.08922e+06	958606	1.33118e+06	1.02809e+06	2.20551e+06	1.49346e+06	1.09753e+06	1.33291e+06	1.44911e+06	1.15451e+06	1.28241e+06
Com_13273_pos	N-(4-butyl-2-methylphenyl)-N'-[4-(4-methylpiperazino)phenyl]urea	--	C23 H32 N4 O	380.253	7.858	--	--	--	--	--	--	--	--	--	--	Invalid mass	No results	No results	381.259	419744	420957	170340	1.07679e+06	646539	1.15568e+06	734605	1.22916e+06	1.48283e+06	1.876e+06	1.95204e+06	181014	480113	755338	1.68752e+06	1.11905e+06	1.60946e+06	883426	732887	1.32814e+06	169454	774981	1.6124e+06	802043	579627	1.30759e+06	1.10575e+06	994819	519420	1.0728e+06
Com_13276_pos	2-(1H-indol-3-yl)acetic acid	--	C10 H9 N O2	175.063	5.112	--	--	HMDB0000197	--	Organoheterocyclic compounds	Indoles and derivatives	Indolyl carboxylic acids and derivatives	--	--	--	Full match	Partial match	Full match	176.071	1.00736e+06	828863	928355	1.36942e+06	1.91631e+06	857416	1.14784e+06	1.14183e+06	1.17101e+06	1.40108e+06	815556	1.3286e+06	588005	1.12347e+06	1.67435e+06	1.13197e+06	943631	678085	1.18646e+06	1.23274e+06	1.31027e+06	1.10226e+06	1.08118e+06	1.1473e+06	1.30389e+06	1.22302e+06	919947	953565	975073	983708
Com_13529_pos	3-Methoxy prostaglandin F1α	--	C21 H38 O6	408.249	7.003	--	--	--	--	--	--	--	--	--	--	Invalid mass	No results	No results	409.256	256419	1.65331e+06	325207	811125	1.14699e+06	852749	255129	901169	822160	750433	673299	398871	288587	427365	946901	304109	522528	242239	288659	275959	225015	902376	390901	332129	334280	230757	289433	506287	435793	585095
Com_13606_pos	PC (18:1e/14:0)	--	C40 H80 N O7 P	717.558	11.479	--	--	--	--	--	--	--	--	--	--	No results	Invalid mass	No results	718.566	1.23602e+06	220892	1.10583e+06	1.72161e+06	726201	1.14819e+06	1.30854e+06	277998	272698	921550	285669	276662	787436	1.02219e+06	389918	710909	293579	391918	427923	709836	427773	770259	246217	471345	136439	384256	329607	1.49407e+06	1.09277e+06	1.23594e+06
Com_13841_pos	2-[(3S)-1-(1H-Indol-3-ylmethyl)-3-pyrrolidinyl]-1H-benzimidazole	--	C20 H20 N4	316.171	9.34	--	--	--	--	--	--	--	--	--	--	Invalid mass	No results	No results	317.178	857465	1.00873e+06	943721	775921	668820	391228	1.15193e+06	1.11788e+06	830443	1.01248e+06	1.23999e+06	1.68558e+06	948098	966490	1.10411e+06	936055	677700	1.83265e+06	1.01817e+06	866678	681024	1.05979e+06	650481	918651	1.19227e+06	1.07023e+06	909489	758728	871278	928037
Com_13926_pos	U-44069	--	C21 H34 O4	332.235	7.066	--	--	--	--	--	--	--	--	--	--	Invalid mass	No results	No match	333.242	782796	909022	832866	919925	401051	823150	858535	775904	990388	653551	1.26802e+06	1.27627e+06	943104	1.75512e+06	619639	639697	577786	894028	1.24612e+06	309280	1.44935e+06	1.52557e+06	879762	707986	979116	1.48127e+06	890100	973875	939396	1.02309e+06
Com_14169_pos	Prostaglandin B2	Prostaglandin B2; PGB2	C20 H30 O4	334.214	8.323	cpd:C05954	map00590 Arachidonic acid metabolism;map01100 Metabolic pathways;map04726 Serotonergic synapse	HMDB0004236	LMFA03010018	Lipids and lipid-like molecules	Fatty Acyls	Eicosanoids	Fatty Acyls [FA]	Eicosanoids [FA03]	Prostaglandins [FA0301]	No results	No results	Full match	335.221	1.27323e+06	554622	1.13141e+06	760039	1.67893e+06	1.13269e+06	883243	790811	1.26982e+06	816859	753228	647892	1.25049e+06	600325	813775	883692	714267	692884	462014	1.03616e+06	1.13101e+06	875160	606212	1.23269e+06	1.23129e+06	1.31968e+06	847346	1.02441e+06	699837	943174
Com_14226_pos	2-(2-amino-3-methylbutanamido)-3-phenylpropanoic acid	--	C14 H20 N2 O3	264.147	5.208	--	--	--	--	--	--	--	--	--	--	Full match	No results	Full match	265.154	790973	285582	563146	348611	316311	598059	246735	299373	433899	759002	269533	498635	1.10297e+06	770012	796177	844747	1.01383e+06	1.00229e+06	817203	1.13896e+06	573175	1.36216e+06	529202	656890	516281	902048	1.77404e+06	507524	642597	817050
Com_14245_pos	17alpha-Hydroxyprogesterone	17alpha-Hydroxyprogesterone; 17alpha-Hydroxy-4-pregnene-3,20-dione; Pregn-4-ene-3,20-dione-17-ol; 17alpha-Hydroxy-progesterone	C21 H30 O3	330.219	6.274	cpd:C01176	map00140 Steroid hormone biosynthesis;map01100 Metabolic pathways;map04913 Ovarian steroidogenesis;map04927 Cortisol synthesis and secretion;map04934 Cushing's syndrome	HMDB0000374	LMST02030161	Lipids and lipid-like molecules	Steroids and steroid derivatives	Pregnane steroids	Sterols [ST]	Steroids [ST02]	C21 steroids (gluco/mineralocorticoids, progestogins) and derivatives [ST0203]	No results	No results	Full match	331.226	429311	1.35035e+06	764914	1.32152e+06	508031	654688	1.05131e+06	803080	1.11085e+06	702848	1.26358e+06	936930	1.18201e+06	1.00868e+06	755592	732312	852277	891870	1.66504e+06	1.07257e+06	1.19908e+06	1.26213e+06	1.50471e+06	722800	1.42098e+06	1.78272e+06	829468	863954	943053	1.2732e+06
Com_14289_pos	ACar 20:1	--	C27 H52 N O4	453.382	7.732	--	--	--	--	--	--	--	--	--	--	No results	Invalid mass	No results	454.389	966437	651652	701634	720601	613104	349313	899847	1.11219e+06	611265	997919	846323	1.60841e+06	1.18192e+06	1.64483e+06	1.88548e+06	809478	1.3589e+06	1.53095e+06	615641	770689	840763	1.07822e+06	735687	873223	758484	602040	1.32395e+06	798262	551961	756224
Com_14306_pos	Safrole	Safrole	C10 H10 O2	162.066	1.19	cpd:C10490	--	HMDB0033591	--	Organoheterocyclic compounds	Benzodioxoles	-	--	--	--	Invalid mass	Invalid mass	No results	163.073	1.30597e+06	1.05572e+06	1.10615e+06	1.37615e+06	1.35808e+06	1.25869e+06	1.37927e+06	1.11863e+06	1.19352e+06	1.26506e+06	1.35887e+06	1.39574e+06	1.36633e+06	1.47185e+06	1.87997e+06	1.13319e+06	1.27552e+06	1.34811e+06	1.29645e+06	1.27196e+06	1.24668e+06	880627	884139	1.23852e+06	1.05827e+06	1.30715e+06	1.20057e+06	840578	1.28242e+06	1.22884e+06
Com_14449_pos	Lysope 16:0	--	C21 H44 N O7 P	453.286	7.771	--	--	--	--	--	--	--	--	--	--	No results	No results	Full match	454.293	251230	1.43822e+06	329752	545498	256543	812428	423801	711861	397904	771478	397807	639394	995440	400344	486309	873129	612383	539475	577290	529142	773199	586402	1.08193e+06	248472	512648	1.15917e+06	289516	446985	429093	564244
Com_14469_pos	PC (18:5e/16:4)	--	C42 H68 N O7 P	1458.96	7.367	--	--	--	--	--	--	--	--	--	--	No results	Invalid mass	No results	730.489	136146	220809	157284	161545	183190	193499	144790	187819	171585	160651	157981	189099	124268	141956	186645	159535	140890	136771	1.05433e+06	1.70175e+06	1.41968e+06	1.50772e+06	1.52993e+06	809945	795391	732401	818332	204278	248842	240309
Com_14536_pos	Heptadecanoic Acid	--	C17 H34 O2	292.24	8.565	--	--	HMDB0002259	LMFA01010017	Lipids and lipid-like molecules	Fatty Acyls	Fatty acids and conjugates	Fatty Acyls [FA]	Fatty Acids and Conjugates [FA01]	Straight chain fatty acids [FA0101]	Invalid mass	No match	No results	293.247	444133	1.41734e+06	632001	426040	541820	584049	355419	775148	453407	636865	547042	457161	292818	349107	407886	327132	694520	248726	475787	472780	378022	606265	938547	519609	387667	562691	638126	584439	495639	388079
Com_14700_pos	Linoleoyl ethanolamide	--	C20 H37 N O2	323.282	9.014	--	--	HMDB0012252	--	Organic nitrogen compounds	Organonitrogen compounds	Amines	--	--	--	Full match	No results	No results	324.289	1.46807e+06	1.08215e+06	1.08555e+06	1.39584e+06	771571	686220	1.02255e+06	768500	817103	515629	1.07326e+06	698472	968824	1.11903e+06	784297	682289	1.01772e+06	662429	840243	843250	463285	402879	679562	798326	858704	1.26935e+06	1.11312e+06	639648	835708	882614
Com_14714_pos	ACar 15:0	--	C22 H44 N O4	385.319	6.818	--	--	--	--	--	--	--	--	--	--	No results	Invalid mass	No results	386.326	771970	1.34056e+06	1.01601e+06	1.11808e+06	632090	1.10345e+06	1.15365e+06	848439	700319	1.15731e+06	1.13887e+06	1.05158e+06	793986	1.45399e+06	702082	1.26918e+06	1.41396e+06	1.40582e+06	1.14167e+06	301981	1.30652e+06	1.23477e+06	1.38e+06	1.37215e+06	842326	1.65324e+06	1.07483e+06	944990	976315	1.10063e+06
Com_14719_pos	Deoxycytidine	Deoxycytidine; 2'-Deoxycytidine	C9 H13 N3 O4	227.09	1.319	cpd:C00881	map00240 Pyrimidine metabolism	HMDB0000014	--	Nucleosides, nucleotides, and analogues	Pyrimidine nucleosides	Pyrimidine 2'-deoxyribonucleosides	--	--	--	No results	No results	Full match	228.097	986364	1.06607e+06	887237	1.00723e+06	1.04585e+06	1.0447e+06	808537	1.03612e+06	1.17384e+06	1.02244e+06	979940	746701	1.06321e+06	893850	1.00127e+06	996648	834410	1.22353e+06	1.44624e+06	883781	1.05042e+06	591408	1.6173e+06	1.0286e+06	969340	1.09163e+06	854528	797818	867681	931905
Com_14726_pos	α-Lapachone	--	C15 H14 O3	264.072	4.822	--	--	--	--	--	--	--	--	--	--	Invalid mass	No results	No results	265.079	980985	1.3559e+06	1.14734e+06	1.45115e+06	944896	928426	1.05952e+06	1.26669e+06	1.01566e+06	765914	921167	1.26594e+06	758526	971685	956441	1.00658e+06	983487	1.16829e+06	859254	1.46794e+06	832486	820575	1.36443e+06	453208	551594	964233	1.36898e+06	1.26702e+06	868589	918755
Com_14791_pos	ELK	--	C17 H32 N4 O6	388.236	6.863	--	--	--	--	--	--	--	--	--	--	Invalid mass	No results	No results	389.243	187698	591855	162747	596181	225979	389816	119663	767644	414706	285290	375076	426008	360827	383738	355936	223951	1.15252e+06	491918	276115	173730	339286	614694	294596	483389	160949	156219	1.62231e+06	478014	377914	489521
Com_14915_pos	Kojic acid	Kojic acid; 5-Hydroxy-2-(hydroxymethyl)-4-pyrone	C6 H6 O4	142.024	1.233	cpd:C14516	--	HMDB0032923	--	Organoheterocyclic compounds	Pyrans	Pyranones and derivatives	--	--	--	No results	Invalid mass	No results	143.032	1.03452e+06	929603	958625	1.40642e+06	1.4376e+06	1.12504e+06	930663	469547	887414	1.0349e+06	1.03634e+06	1.27162e+06	1.33457e+06	1.26515e+06	1.38964e+06	1.04259e+06	1.10082e+06	1.03657e+06	871298	1.35539e+06	948506	907071	1.15757e+06	1.15147e+06	1.0703e+06	1.17787e+06	1.0853e+06	770149	1.01324e+06	568091
Com_15049_pos	PC (5:0/16:4)	--	C29 H50 N O8 P	571.339	6.416	--	--	--	--	--	--	--	--	--	--	No results	Invalid mass	No results	572.346	337086	352570	370678	331276	337611	343353	354731	322239	337513	355711	305542	300616	332580	303536	352181	351884	298708	292605	416964	1.54895e+06	312500	504389	901964	741329	383208	645230	318404	391239	311496	315298
Com_15103_pos	Sodium cholate	--	C24 H39 Na O5	430.267	7.133	--	--	--	--	--	--	--	--	--	--	No results	No results	Full match	861.542	208796	867500	116819	400423	172657	342267	106463	379548	909484	1.07028e+06	1.4742e+06	738550	275090	104395	413151	80615.3	313930	525867	129498	739407	280759	496209	644688	106274	196528	55120.3	111596	554512	482225	492787
Com_15172_pos	LPE 22:6	--	C27 H44 N O7 P	525.286	8.71	--	--	--	LMGP02050060	--	--	--	Glycerophospholipids [GP]	Glycerophosphoethanolamines [GP02]	Monoacylglycerophosphoethanolamines [GP0205]	No results	Full match	No results	526.293	810768	1.12315e+06	684652	677033	280117	324322	631661	1.39071e+06	415922	469824	884841	1.47482e+06	1.05775e+06	683774	223959	743611	870006	1.47022e+06	431660	632369	653084	702754	614729	704119	790875	502468	1.47014e+06	773362	710763	746324
Com_15372_pos	PC (7:0/8:0)	--	C23 H46 N O8 P	495.296	7.649	--	--	--	--	--	--	--	--	--	--	No results	Full match	No results	496.304	447172	718511	584487	447334	782481	783577	1.15205e+06	653789	400049	1.0992e+06	1.21187e+06	312748	834236	458375	1.23528e+06	778227	1.47521e+06	556723	578492	782249	251808	839539	469691	474425	532895	382080	712260	614922	841576	568775
Com_15463_pos	Lysopc 18:3	--	C26 H48 N O7 P	517.317	7.269	--	--	--	--	--	--	--	--	--	--	No results	No results	Full match	518.324	227345	265959	321309	214626	289391	246845	246352	246236	372201	368626	246199	260778	260433	237025	231466	201559	208338	223675	761857	1.45644e+06	1.17927e+06	1.14485e+06	1.24224e+06	949719	762337	668607	1.04217e+06	374020	432438	625197
Com_15485_pos	5α-Pregnan-3,20-dione	--	C21 H32 O2	316.24	6.546	--	--	--	--	--	--	--	--	--	--	No results	Full match	Full match	317.247	876401	878464	829702	1.28844e+06	533229	845786	871664	835008	652204	1.03269e+06	925295	1.28307e+06	899163	1.09789e+06	860690	698863	880274	1.15966e+06	712114	835892	627168	801104	700987	606834	1.20081e+06	1.31148e+06	572357	872876	913003	840411
Com_15524_pos	JNJ-1661010	--	C19 H19 N5 O S	365.132	7.736	--	--	--	--	--	--	--	--	--	--	No results	No results	Full match	366.139	1.29274e+06	506163	1.11284e+06	135102	185827	348927	289666	181375	145593	254984	121215	327130	355761	221680	332325	285642	323857	206559	261170	169430	281709	271081	395867	220540	563679	399082	334994	398329	266006	299716
Com_15562_pos	ACar 20:0	--	C27 H54 N O4	455.398	8.15	--	--	--	--	--	--	--	--	--	--	No results	Invalid mass	No results	456.405	759632	371082	708579	673483	552491	563246	680681	702103	540311	749188	817394	1.32537e+06	985551	1.0379e+06	1.25121e+06	689216	1.22288e+06	1.40649e+06	559267	756294	721488	858078	673978	609356	734995	868496	1.3902e+06	578467	453239	805416
Com_15617_pos	2-Methylhippuric acid	--	C10 H11 N O3	211.082	1.182	--	--	HMDB0011723	--	Benzenoids	Benzene and substituted derivatives	Benzoic acids and derivatives	--	--	--	No results	Invalid mass	No results	212.089	814263	714353	668817	630537	1.29556e+06	1.36145e+06	1.06275e+06	1.23501e+06	1.28147e+06	1.0584e+06	1.25351e+06	1.01782e+06	810478	769786	1.0196e+06	1.27356e+06	849067	900405	1.01826e+06	1.26965e+06	1.06656e+06	836495	917078	1.07908e+06	895620	988375	1.04637e+06	744667	1.43673e+06	1.18006e+06
Com_15709_pos	PAF C-16	--	C26 H54 N O7 P	523.365	0.532	--	--	--	--	--	--	--	--	--	--	No results	No results	Full match	524.372	54910.6	31121.6	44271.5	19786.3	66019.2	665112	22282.9	50230.8	27216.4	37450	30255.5	1.40785e+06	257613	30988	32868.4	45988.1	30073.8	84397.1	35823.8	72936	36399.1	51606.5	33562.2	39827.8	38775.6	74654	37789.7	27370.3	35129.4	36338.5
Com_15755_pos	Lysope 14:0	--	C19 H40 N O7 P	425.254	8.292	--	--	--	--	--	--	--	--	--	--	No results	No results	Full match	426.261	239158	958749	201710	1.23254e+06	219858	474776	220855	441029	398638	301089	145399	121324	180785	239738	304118	96661	289355	132500	197984	760065	339178	527756	650144	315814	384891	566686	270941	442192	417949	398298
Com_15831_pos	5-Hydroxyindole-2-carboxylic acid	--	C9 H7 N O3	177.043	6.218	--	--	--	--	--	--	--	--	--	--	No results	No results	Full match	178.05	547148	434358	470548	420519	535182	461596	514480	407915	409092	363700	332553	460559	418335	381192	415080	440711	372150	335799	413056	1.36775e+06	468117	505740	430708	432929	492593	1.35706e+06	415671	563689	439103	348615
Com_16011_pos	D-glutamine	--	C5 H10 N2 O3	146.069	1.248	--	--	HMDB0003423	--	Organic acids and derivatives	Carboxylic acids and derivatives	Amino acids, peptides, and analogues	--	--	--	No results	No results	Full match	185.032	825193	661168	586158	599986	1.09205e+06	1.03924e+06	1.0239e+06	918386	872682	950434	721974	965242	1.04834e+06	1.06447e+06	1.22958e+06	1.35153e+06	1.13649e+06	871689	839677	1.09656e+06	992695	542974	1.31327e+06	990838	1.00266e+06	724500	1.27303e+06	1.08651e+06	814623	1.11307e+06
Com_16147_pos	PC (18:5e/8:0)	--	C34 H60 N O7 P	1250.81	7.149	--	--	--	--	--	--	--	--	--	--	No results	Invalid mass	No results	626.41	222584	803787	166975	433119	502966	375765	266498	495825	573710	463491	505093	327855	355157	380894	1.3877e+06	98055.8	400312	475803	861008	250036	655794	718968	486479	589975	923046	596345	545760	602136	431609	672537
Com_16219_pos	GNH	--	C12 H18 N6 O5	308.123	5.764	--	--	--	--	--	--	--	--	--	--	Invalid mass	No results	No results	309.131	1.14543e+06	305248	1.02992e+06	597465	901679	670816	679184	717300	783806	681908	666639	621302	507977	700507	862579	545992	608706	627851	663262	1.16986e+06	851721	665878	610157	934510	902650	842720	553924	801795	686738	973764
Com_16337_pos	N-[methyl(oxo)phenyl-lambda~6~-sulfanylidene]-N'-phenylurea	--	C14 H14 N2 O2 S	312.034	7.521	--	--	--	--	--	--	--	--	--	--	Invalid mass	No results	No results	313.041	618882	643760	270063	1.04482e+06	942461	1.1385e+06	858619	680858	768120	814148	1.00007e+06	1.08612e+06	973340	1.19682e+06	976762	979881	753138	710697	758773	570999	720423	455802	779347	506155	786852	910208	616166	428312	566008	666557
Com_16339_pos	4-Methoxycinnamic acid	--	C10 H10 O3	178.061	1.178	--	--	HMDB0002040	--	Phenylpropanoids and polyketides	Cinnamic acids and derivatives	Cinnamic acids	--	--	--	No results	Invalid mass	No results	179.068	787743	1.00543e+06	946027	557965	1.18294e+06	1.01636e+06	743677	831543	792439	1.14922e+06	875499	740474	755274	920127	806978	1.01299e+06	816593	889074	758091	928897	1.23499e+06	982233	924657	854753	929882	831204	677756	909280	798738	1.16542e+06
Com_16453_pos	Lysopg 18:1	--	C24 H47 O9 P	510.296	5.561	--	--	--	--	--	--	--	--	--	--	No results	No results	Full match	511.304	167089	135364	238309	192877	344369	331941	285042	199035	322794	293051	504280	199410	236934	348703	266354	183117	241866	220421	712972	1.23192e+06	672424	819863	745581	490294	412784	308671	446544	360400	352517	287420
Com_16693_pos	3-Indoleacrylic acid	--	C11 H9 N O2	187.063	0.529	--	--	HMDB0000734	--	Organoheterocyclic compounds	Indoles and derivatives	Indoles	--	--	--	No results	No results	Full match	188.071	154431	244088	96770	107585	123694	161118	111170	220706	112899	121368	110185	109051	116131	103052	387656	1.28117e+06	129425	111843	100270	335559	127538	126096	127945	133386	124534	147434	184059	145269	93700.4	117916
Com_16987_pos	Androsterone	Androsterone; 3alpha-Hydroxy-5alpha-androstan-17-one	C19 H30 O2	290.224	8.221	cpd:C00523	map00140 Steroid hormone biosynthesis	HMDB0000031	LMST02020001	Lipids and lipid-like molecules	Steroids and steroid derivatives	Androstane steroids	Sterols [ST]	Steroids [ST02]	C19 steroids (androgens) and derivatives [ST0202]	No results	No results	Full match	291.232	695746	944629	578845	686677	593114	554574	478388	581392	358801	524656	568319	351256	567292	655563	553340	650997	608981	368150	568269	535663	492931	603766	492828	578469	575917	653663	563746	729724	627147	567427
Com_17041_pos	Lysopc 18:2	--	C26 H50 N O7 P	519.333	11.134	--	--	--	LMGP01050137	--	--	--	Glycerophospholipids [GP]	Glycerophosphocholines [GP01]	Monoacylglycerophosphocholines [GP0105]	No results	No results	Full match	520.341	690699	409757	583265	763843	757536	671296	855726	541050	625699	925014	717043	772905	968081	588837	900938	673570	824518	735664	897518	793276	862827	1.07783e+06	884173	587963	958375	841392	872327	872735	815993	783369
Com_17115_pos	Cholest-4-en-3-one	Cholest-4-en-3-one; Cholestenone; 4-Cholesten-3-one	C27 H44 O	384.335	8.271	cpd:C00599	--	HMDB0000921	LMST01010015	Lipids and lipid-like molecules	Steroids and steroid derivatives	Cholestane steroids	Sterols [ST]	Sterols [ST01]	Cholesterol and derivatives [ST0101]	Invalid mass	No results	No results	385.342	484107	472206	439750	546182	686851	346853	442757	456002	499520	377276	918554	616191	465625	459551	542785	451957	1.09243e+06	406159	486400	429385	640554	480612	578565	427047	417441	612652	369150	488878	568987	451667
Com_17302_pos	PC (8:0/9:0)	--	C25 H50 N O8 P	523.328	7.367	--	--	--	--	--	--	--	--	--	--	No results	Full match	No results	524.334	205015	885539	148934	482327	399023	743809	371621	764635	541738	800866	792524	221816	369489	380827	760030	697306	767618	683357	299688	167518	173175	848765	561110	526834	346405	366027	647783	532574	478629	582966
Com_17481_pos	Homo-Gamma-Linolenic Acid (C20:3)	--	C20 H34 O2	306.256	9.849	--	--	--	--	--	--	--	--	--	--	No results	No results	Full match	307.263	605616	854208	716049	826623	517488	440328	639531	776751	542342	598040	782905	834795	576470	623639	714278	435112	539568	742687	531740	541220	695304	521268	684871	482843	445808	662999	448015	812107	600918	509725
Com_17584_pos	10-Nitrolinoleate	--	C18 H31 N O4	331.235	5.689	--	--	HMDB0005049	--	Lipids and lipid-like molecules	Fatty Acyls	Lineolic acids and derivatives	--	--	--	Invalid mass	No results	No results	332.242	881263	367774	883095	184390	146978	83257.7	675644	379540	91437.5	231595	337290	763752	614372	388658	577257	300656	271411	623201	156897	234199	215806	243898	190255	206623	239634	108588	676640	437351	320820	476070
Com_17640_pos	Menaquinone	Menaquinone; Vitamin K2	C31 H40 O2	444.305	7.99	cpd:C00828	map00130 Ubiquinone and other terpenoid-quinone biosynthesis;map01100 Metabolic pathways;map04977 Vitamin digestion and absorption	HMDB0259856	--	Lipids and lipid-like molecules	Prenol lipids	Diterpenoids	--	--	--	No results	No results	Full match	445.312	387240	610728	514344	530537	636505	435084	558876	479872	543342	660139	729986	987109	593176	741250	868976	499493	364632	414467	625297	707017	773901	514134	667260	731218	667142	646638	394410	574103	539333	668605
Com_17822_pos	N4-Acetylcytidine	N4-Acetylcytidine	C11 H15 N3 O6	285.096	4.841	cpd:C22293	--	HMDB0005923	--	Nucleosides, nucleotides, and analogues	Pyrimidine nucleosides	-	--	--	--	No results	No results	Full match	286.103	422786	796485	455547	456425	353080	531045	609043	620062	396920	354400	393005	330725	382961	569720	834465	365774	567495	378565	372580	746169	441012	257440	301887	235876	197022	417067	448064	611647	429649	430858
Com_17847_pos	Lysopa 16:0	--	C19 H39 O7 P	410.244	8.689	--	--	--	--	--	--	--	--	--	--	No results	No results	Full match	411.251	171268	97681.5	301321	323334	304795	216014	321960	197068	215696	362824	136563	237113	192583	177506	190958	315647	147101	151740	121898	366952	162321	301135	140389	215389	1.00548e+06	184432	194374	243793	384336	295654
Com_17876_pos	cis-gondoic acid	--	C20 H38 O2	310.287	10.812	--	--	HMDB0033022	LMFA01030085	Lipids and lipid-like molecules	Fatty Acyls	Fatty acids and conjugates	Fatty Acyls [FA]	Fatty Acids and Conjugates [FA01]	Unsaturated fatty acids [FA0103]	No results	No results	Full match	311.294	208425	192097	332828	297459	216507	265481	192905	397292	344577	698719	263205	696829	207558	264590	321480	620452	933137	337342	173869	188762	185370	170061	179534	188252	204383	183323	199605	252831	232383	222495
Com_17911_pos	N-Acetylserotonin	N-Acetylserotonin; N-Acetyl-5-hydroxytryptamine	C12 H14 N2 O2	236.114	1.18	cpd:C00978	map00380 Tryptophan metabolism;map01100 Metabolic pathways	HMDB0001238	--	Organoheterocyclic compounds	Indoles and derivatives	Hydroxyindoles	--	--	--	No results	Invalid mass	No results	237.121	341731	375415	471200	441516	687945	890231	807500	780190	598879	882904	696963	538835	735681	622586	784191	777351	355342	764335	411444	451862	630998	563822	535222	406795	853421	657992	519143	479621	725968	607281
Com_17967_pos	5,6-dimethyl-3-[5-(trifluoromethyl)pyridin-2-yl]-1,2,4-triazine	--	C11 H9 F3 N4	254.076	5.632	--	--	--	--	--	--	--	--	--	--	Invalid mass	No results	No results	255.083	120745	135605	334001	729583	520817	714704	318779	476217	462763	909372	346507	338335	140666	411142	429256	419305	547622	233843	80646	61359.9	78507.9	76736.5	80913.5	78737.6	78626.8	71634.6	82478.7	245460	179961	231099
Com_18064_pos	3-amino-2-phenyl-2H-pyrazolo[4,3-c]pyridine-4,6-diol	--	C12 H10 N4 O2	242.08	5.745	--	--	--	--	--	--	--	--	--	--	Full match	No results	No results	243.087	673833	601603	677096	762400	645919	771252	845647	772197	795090	554633	584741	438429	562806	654600	676921	852574	769758	493510	556199	667509	650735	655620	863873	741326	733898	595347	485056	793822	435477	485176
Com_18591_pos	16,16-Dimethyl prostaglandin A1	--	C22 H36 O4	386.245	6.93	--	--	--	--	--	--	--	--	--	--	Invalid mass	Invalid mass	No results	387.252	130628	671780	115447	157033	95034.1	103352	148460	124589	100389	131720	134876	207230	85681.5	138182	91881.6	116559	100205	281224	105351	120258	89480	122014	274851	102061	162897	105507	159729	123453	137524	151372
Com_18836_pos	2-morpholino-1-phenyl-1-ethanol	--	C12 H17 N O2	207.126	5.733	--	--	--	--	--	--	--	--	--	--	Full match	Partial match	No results	208.133	338541	109442	203911	106039	192845	158962	243476	159476	107618	158126	109836	149299	123783	92302	114484	123023	231100	149157	189884	87233.3	289228	80403.1	98293.3	813342	146308	230037	113638	211077	113836	156196
Com_19160_pos	(5Z)-3-aminonon-5-enoic acid	--	C9 H17 N O2	171.126	1.633	--	--	--	--	--	--	--	--	--	--	Full match	No results	No results	172.133	76982.9	93208.7	92320	85861.8	150199	137827	640941	123554	148238	105729	137035	120002	134947	106494	99429.9	149760	128173	99071	141384	143668	165637	122227	109164	91804.5	138821	104561	60196.6	96691.5	133732	157522
Com_19294_pos	N-(4-chlorophenethyl)-N'-(4-chlorophenyl)urea	--	C15 H14 Cl2 N2 O	330.033	1.321	--	--	--	--	--	--	--	--	--	--	Invalid mass	Invalid mass	No results	331.04	449132	384577	371369	286866	205116	431016	362661	591820	402898	601807	509996	273317	391568	509904	703348	493872	360619	461026	340630	446938	445539	503205	495291	600848	365892	603996	536830	635891	504396	291897
Com_19320_pos	N-Acetyl-D-tryptophan	N-Acetyl-D-tryptophan	C13 H14 N2 O3	246.1	5.542	cpd:C03137	--	HMDB0255052	--	Organic acids and derivatives	Carboxylic acids and derivatives	Amino acids, peptides, and analogues	--	--	--	No results	No results	Full match	247.107	345289	267381	577948	331024	192057	152585	478294	277526	156396	187944	115366	140181	212232	212339	176495	362999	109958	138588	164406	173741	196044	130434	177953	180963	251225	118634	110001	173082	184733	239264
Com_19508_pos	cholesteryl sulfate	--	C27 H46 O4 S	466.313	7.154	--	--	HMDB0000653	LMST05020016	Lipids and lipid-like molecules	Steroids and steroid derivatives	Cholestane steroids	Sterols [ST]	Steroid conjugates [ST05]	Sulfates [ST0502]	No results	No results	Full match	467.32	76739.9	398830	75721.9	211513	77496.8	125878	69009.1	170198	167528	107803	123290	144923	71974	60851.3	111009	46196.7	81005.1	115136	84286	610289	154522	510542	224727	63652.7	127389	118078	42072.7	141948	116374	91574.3
Com_19624_pos	Dihexyl nonanedioate	--	C21 H40 O4	263.224	5.608	--	--	--	--	--	--	--	--	--	--	Invalid mass	No results	No results	264.232	85890.2	71103.5	76688.3	432941	104748	177532	83918.1	172541	111156	375482	237421	402086	78648	137673	170087	312164	579359	75138.7	77985.2	67833.4	81888.2	72796.8	81064.4	78635	86189.9	73453.1	75003.6	156950	155602	133994
Com_19745_pos	Gamma-Glu-Leu	--	C11 H20 N2 O5	260.136	5.262	--	--	HMDB0011171	--	Organic acids and derivatives	Carboxylic acids and derivatives	Amino acids, peptides, and analogues	--	--	--	No results	No results	Full match	283.125	349146	431186	380514	372702	361285	342391	274179	500434	234252	115080	194023	215301	120931	234815	223175	183233	91350.8	147950	116013	204856	184787	113540	192629	102621	114609	146295	104338	260446	211883	197889
Com_19808_pos	Prostaglandin E2	Prostaglandin E2; (5Z,13E)-(15S)-11alpha,15-Dihydroxy-9-oxoprosta-5,13-dienoate; (5Z,13E)-(15S)-11alpha,15-Dihydroxy-9-oxoprost-13-enoate; Dinoprostone; PGE2	C20 H32 O5	352.225	9.929	cpd:C00584	map00590 Arachidonic acid metabolism;map01100 Metabolic pathways;map04024 cAMP signaling pathway;map04080 Neuroactive ligand-receptor interaction;map04726 Serotonergic synapse;map04750 Inflammatory mediator regulation of TRP channels;map04921 Oxytocin signaling pathway;map04923 Regulation of lipolysis in adipocytes;map04924 Renin secretion;map04976 Bile secretion;map05140 Leishmaniasis;map05143 A…	HMDB0001220	LMFA03010003	Lipids and lipid-like molecules	Fatty Acyls	Eicosanoids	Fatty Acyls [FA]	Eicosanoids [FA03]	Prostaglandins [FA0301]	No results	No results	Full match	353.232	176889	147568	156803	152613	101065	245294	415356	455119	197955	220973	169058	421423	375179	460142	363758	380515	448961	318942	348781	276403	317588	427655	303950	370744	420450	226905	535549	217981	269336	365775
Com_19809_pos	1-(4-methyl-2-pyridyl)pyrrolidine-2,5-dione	--	C10 H10 N2 O2	190.069	1.348	--	--	--	--	--	--	--	--	--	--	Invalid mass	No results	No results	191.076	310526	274206	415785	366120	286907	346361	286643	305213	257142	295609	268285	388121	225128	337373	375982	462315	424488	197762	348776	474814	297172	423660	527703	419646	307391	467125	232737	256785	226478	315560
Com_254_pos	DL-Norvaline	--	C5 H11 N O2	117.079	1.373	--	--	HMDB0251527	--	Organic acids and derivatives	Carboxylic acids and derivatives	Amino acids, peptides, and analogues	--	--	--	No results	No results	Full match	118.086	6.47748e+08	8.39638e+08	8.42824e+08	5.51872e+08	7.31901e+08	6.68825e+08	7.37306e+08	6.94321e+08	3.75539e+08	5.62721e+08	4.58466e+08	7.2729e+08	5.21151e+08	6.71887e+08	6.77499e+08	1.70682e+08	7.08217e+08	6.65667e+08	6.00905e+08	6.88708e+08	5.13133e+08	6.55744e+08	7.34928e+08	6.78188e+08	8.37091e+08	8.37227e+08	4.38017e+08	6.42072e+08	8.54239e+08	8.02126e+08
Com_933_pos	Dibutyl sebacate	--	C18 H34 O4	314.246	8.404	--	--	HMDB0041220	--	Lipids and lipid-like molecules	Fatty Acyls	Fatty acid esters	--	--	--	No results	No results	Full match	315.253	7.93799e+07	7.64529e+07	8.189e+07	5.45604e+07	6.21543e+07	4.1573e+07	9.38911e+07	5.7478e+07	5.12016e+07	5.14579e+07	4.67461e+07	1.05125e+08	8.94552e+07	6.10492e+07	4.13651e+07	9.33111e+07	1.02924e+08	8.42493e+07	4.86179e+07	8.72037e+07	1.43049e+08	4.56079e+07	1.28531e+08	1.51159e+08	5.92462e+07	5.97471e+07	4.24137e+07	5.93458e+07	7.08607e+07	8.10733e+07
Com_1257_pos	LPE 18:1	--	C23 H46 N O7 P	479.302	9.37	--	--	--	LMGP02050064	--	--	--	Glycerophospholipids [GP]	Glycerophosphoethanolamines [GP02]	Monoacylglycerophosphoethanolamines [GP0205]	No results	Full match	Full match	480.309	5.86738e+07	7.12073e+07	4.44982e+07	5.88336e+07	6.31947e+07	4.67026e+07	5.91579e+07	8.01283e+07	4.60117e+07	6.54382e+07	4.40853e+07	4.9884e+07	4.28161e+07	4.39378e+07	5.43078e+07	3.4313e+07	7.55465e+07	6.84006e+07	3.14002e+07	7.73824e+07	6.65812e+07	6.67638e+07	6.96303e+07	5.08359e+07	6.703e+07	7.54931e+07	8.19141e+07	5.47045e+07	5.09616e+07	6.26426e+07
Com_1298_pos	LPE 18:2	--	C23 H44 N O7 P	477.286	8.632	--	--	--	LMGP02050041	--	--	--	Glycerophospholipids [GP]	Glycerophosphoethanolamines [GP02]	Monoacylglycerophosphoethanolamines [GP0205]	No results	Full match	Full match	478.293	3.86899e+07	3.68e+07	3.7767e+07	6.81028e+07	4.32735e+07	2.92711e+07	4.24578e+07	5.58878e+07	3.84759e+07	4.33322e+07	3.84543e+07	2.96421e+07	4.31395e+07	3.08013e+07	3.45233e+07	2.40479e+07	4.33403e+07	3.27434e+07	3.91376e+07	8.44397e+07	6.28299e+07	5.91977e+07	6.63752e+07	4.37753e+07	5.72442e+07	7.51474e+07	4.40313e+07	4.22055e+07	3.79463e+07	4.38508e+07
Com_1547_pos	12,13-EODE	--	C18 H32 O3	296.235	7.906	--	--	--	--	--	--	--	--	--	--	No results	No results	Full match	297.242	3.99312e+07	3.13671e+07	3.47773e+07	2.33453e+07	2.26111e+07	1.58069e+07	5.17456e+07	4.26269e+07	2.77186e+07	3.73911e+07	4.62283e+07	3.87831e+07	3.2733e+07	2.83541e+07	3.51068e+07	4.63954e+07	3.98413e+07	6.53213e+07	3.60999e+07	2.98285e+07	3.80458e+07	2.50044e+07	2.85545e+07	3.45869e+07	3.92245e+07	3.88735e+07	3.30512e+07	3.20346e+07	3.08969e+07	3.62403e+07
Com_1643_pos	LPE 18:0	--	C23 H48 N O7 P	481.318	9.958	--	--	--	LMGP02050038	--	--	--	Glycerophospholipids [GP]	Glycerophosphoethanolamines [GP02]	Monoacylglycerophosphoethanolamines [GP0205]	No results	Full match	Full match	482.325	4.31166e+07	4.323e+07	3.71085e+07	4.95518e+07	3.4874e+07	3.89976e+07	4.30326e+07	5.15408e+07	4.46856e+07	3.39873e+07	3.80267e+07	3.48285e+07	3.76741e+07	2.93988e+07	3.6826e+07	3.67933e+07	6.08409e+07	3.74362e+07	3.51009e+07	4.96103e+07	3.36137e+07	4.42377e+07	4.70103e+07	3.64705e+07	4.63709e+07	5.0408e+07	4.63048e+07	3.33658e+07	2.90472e+07	3.49506e+07
Com_1646_pos	2-Hydroxy-2-methylbutanedioic acid	--	C5 H8 O5	148.038	10.361	--	--	HMDB0000426	--	Lipids and lipid-like molecules	Fatty Acyls	Fatty acids and conjugates	--	--	--	No results	No results	Full match	149.045	3.89598e+07	5.11879e+07	4.85722e+07	4.2217e+07	4.09608e+07	3.7962e+07	4.06863e+07	3.2165e+07	3.1563e+07	3.78591e+07	4.9002e+07	5.01153e+07	4.68851e+07	4.59227e+07	4.36095e+07	3.68844e+07	3.56379e+07	3.98601e+07	3.64836e+07	3.08515e+07	3.81951e+07	2.51749e+07	3.32305e+07	2.24899e+07	3.19475e+07	3.43396e+07	3.96255e+07	2.54414e+07	1.95583e+07	1.97163e+07
Com_2271_pos	PC (17:0/18:2)	--	C43 H82 N O8 P	733.619	11.483	--	--	--	--	--	--	--	--	--	--	No results	Invalid mass	No results	772.582	4.96656e+06	1.66168e+07	3.23775e+07	1.8942e+07	859605	2.5666e+06	1.48024e+07	1.2324e+07	2.51469e+07	2.84809e+07	3.32076e+07	1.98865e+07	1.85831e+07	2.73659e+07	2.87095e+07	3.02029e+07	1.47685e+07	3.20374e+07	4.10358e+07	2.75086e+07	1.99863e+07	1.82764e+07	3.20285e+07	2.21287e+07	2.43489e+07	1.85233e+07	2.08428e+07	1.34554e+07	1.8306e+07	1.9151e+07
Com_2457_pos	LPE 20:3	--	C25 H46 N O7 P	503.301	9.136	--	--	--	LMGP02050066	--	--	--	Glycerophospholipids [GP]	Glycerophosphoethanolamines [GP02]	Monoacylglycerophosphoethanolamines [GP0205]	No results	Full match	No results	504.309	2.29175e+07	2.31802e+07	1.7383e+07	2.33361e+07	1.35084e+07	1.06126e+07	1.3752e+07	2.74599e+07	1.31471e+07	2.30177e+07	1.93259e+07	8.64382e+06	2.67775e+07	1.65109e+07	1.57922e+07	1.23133e+07	2.6518e+07	2.01234e+07	1.39761e+07	2.87763e+07	3.65756e+07	3.11252e+07	3.37542e+07	2.01809e+07	2.28198e+07	3.05104e+07	2.7488e+07	2.00248e+07	1.81146e+07	2.32371e+07
Com_2742_pos	LPC 15:0	--	C23 H48 N O7 P	481.317	8.521	--	--	--	LMGP01050016	--	--	--	Glycerophospholipids [GP]	Glycerophosphocholines [GP01]	Monoacylglycerophosphocholines [GP0105]	No results	Full match	Full match	482.324	1.70167e+07	2.04243e+07	1.79697e+07	2.39962e+07	2.46148e+07	2.51037e+07	2.12395e+07	2.06115e+07	1.39625e+07	2.61008e+07	2.34842e+07	1.14605e+07	1.91286e+07	1.6998e+07	2.70319e+07	2.01926e+07	2.18521e+07	1.90189e+07	1.86813e+07	2.909e+07	1.53628e+07	2.726e+07	2.29402e+07	1.77836e+07	3.15052e+07	2.93915e+07	2.34149e+07	1.96635e+07	2.12223e+07	2.37735e+07
Com_2839_pos	LPC 14:0	--	C22 H46 N O7 P	467.302	8.106	--	--	--	LMGP01050073	--	--	--	Glycerophospholipids [GP]	Glycerophosphocholines [GP01]	Monoacylglycerophosphocholines [GP0105]	No results	Full match	Full match	468.309	2.42027e+07	2.37048e+07	1.37467e+07	1.68204e+07	1.6554e+07	2.19969e+07	1.44123e+07	1.68859e+07	1.34593e+07	1.90994e+07	1.87937e+07	1.27297e+07	1.34286e+07	1.44426e+07	1.90513e+07	1.95749e+07	1.47923e+07	1.68297e+07	1.69175e+07	1.43468e+07	1.55437e+07	1.55153e+07	1.66387e+07	1.5085e+07	1.77815e+07	2.52527e+07	1.62185e+07	1.77852e+07	1.52879e+07	1.53387e+07
Com_2923_pos	SM (d14:0/19:0)	--	C38 H79 N2 O6 P	690.568	9.911	--	--	--	--	--	--	--	--	--	--	No results	Full match	No results	691.575	1.87554e+07	1.51648e+07	1.92889e+07	1.21283e+07	1.64423e+07	2.02384e+07	1.49718e+07	1.057e+07	2.58422e+07	2.65096e+07	1.36594e+07	1.78335e+07	2.34105e+07	1.79939e+07	1.62928e+07	1.76431e+07	1.3583e+07	1.66876e+07	1.7994e+07	1.51043e+07	2.26416e+07	1.16771e+07	1.38433e+07	1.55537e+07	1.56063e+07	6.91246e+06	1.875e+07	2.33016e+07	1.61625e+07	1.22995e+07
Com_3554_pos	LPE 20:4	--	C25 H44 N O7 P	501.286	8.587	--	--	--	LMGP02050067	--	--	--	Glycerophospholipids [GP]	Glycerophosphoethanolamines [GP02]	Monoacylglycerophosphoethanolamines [GP0205]	No results	Full match	No results	502.293	1.31943e+07	1.54619e+07	1.09664e+07	1.48758e+07	9.74677e+06	1.13488e+07	1.17871e+07	1.74467e+07	1.11012e+07	1.01658e+07	1.0526e+07	1.40807e+07	1.40393e+07	1.2633e+07	1.06475e+07	9.10006e+06	1.80577e+07	1.65611e+07	9.98479e+06	1.55685e+07	1.62239e+07	1.93425e+07	1.67086e+07	1.33206e+07	1.44009e+07	1.8032e+07	1.69877e+07	1.35469e+07	1.05529e+07	1.24031e+07
Com_3729_pos	PC (9:0/9:0)	--	C26 H52 N O8 P	537.343	7.376	--	--	--	LMGP01011270	--	--	--	Glycerophospholipids [GP]	Glycerophosphocholines [GP01]	Diacylglycerophosphocholines [GP0101]	No results	Full match	No results	538.35	8.04847e+06	1.56474e+07	6.86222e+06	9.586e+06	5.231e+06	1.155e+07	5.55083e+06	5.96008e+06	6.95366e+06	1.01162e+07	7.10301e+06	3.98958e+06	7.55237e+06	4.02317e+06	5.53478e+06	6.64749e+06	8.42739e+06	5.03806e+06	6.0737e+06	7.14422e+06	6.47462e+06	6.71414e+06	9.55002e+06	5.71885e+06	5.41365e+06	1.21789e+07	4.37061e+06	7.05417e+06	7.33412e+06	7.42328e+06
Com_3807_pos	LPC 16:2	--	C24 H46 N O7 P	491.302	8.171	--	--	--	--	--	--	--	--	--	--	No results	Full match	Full match	492.309	8.48125e+06	1.44789e+07	9.89906e+06	1.31686e+07	1.36766e+07	1.72276e+07	1.21077e+07	1.26503e+07	9.88209e+06	1.37766e+07	1.16107e+07	8.53517e+06	9.53438e+06	1.47596e+07	1.31971e+07	1.46905e+07	1.31104e+07	8.46122e+06	1.04578e+07	9.7802e+06	1.53242e+07	1.18219e+07	2.53008e+06	1.24938e+07	1.48651e+07	1.56706e+07	9.0781e+06	1.31533e+07	1.03602e+07	1.52851e+07
Com_3943_pos	LPE 18:3	--	C23 H42 N O7 P	475.27	8.348	--	--	--	LMGP02050043	--	--	--	Glycerophospholipids [GP]	Glycerophosphoethanolamines [GP02]	Monoacylglycerophosphoethanolamines [GP0205]	No results	Full match	No results	476.278	9.30983e+06	9.0601e+06	8.40202e+06	1.24102e+07	6.82524e+06	8.15235e+06	8.90707e+06	1.16102e+07	7.4361e+06	1.04142e+07	8.60872e+06	5.70498e+06	8.89841e+06	6.41257e+06	5.72562e+06	5.70481e+06	1.0875e+07	7.01016e+06	7.61299e+06	1.68732e+07	1.26888e+07	1.18484e+07	1.21466e+07	8.18943e+06	1.05724e+07	1.5526e+07	8.24038e+06	8.15891e+06	8.27566e+06	9.51552e+06
Com_4035_pos	LPE 22:4	--	C27 H48 N O7 P	529.316	9.444	--	--	--	LMGP02050057	--	--	--	Glycerophospholipids [GP]	Glycerophosphoethanolamines [GP02]	Monoacylglycerophosphoethanolamines [GP0205]	No results	Full match	No results	530.324	6.64967e+06	7.98468e+06	6.76012e+06	3.07252e+06	5.39797e+06	6.00679e+06	9.14045e+06	1.48209e+07	6.45655e+06	8.41264e+06	5.98871e+06	1.03254e+07	9.0459e+06	7.30628e+06	8.48403e+06	3.31094e+06	1.07558e+07	1.05947e+07	5.27389e+06	7.49933e+06	8.65841e+06	1.06193e+07	8.24904e+06	7.02444e+06	7.90065e+06	9.28187e+06	1.42127e+07	7.62678e+06	7.65781e+06	8.84225e+06
Com_5376_pos	LPC 17:2	--	C25 H48 N O7 P	505.318	8.444	--	--	--	LMGP01050127	--	--	--	Glycerophospholipids [GP]	Glycerophosphocholines [GP01]	Monoacylglycerophosphocholines [GP0105]	No results	Full match	No results	506.324	5.15575e+06	6.02145e+06	5.00778e+06	8.91312e+06	4.92145e+06	6.46088e+06	6.55338e+06	4.79744e+06	5.70808e+06	5.5533e+06	6.20764e+06	4.32772e+06	5.79067e+06	4.62892e+06	4.78086e+06	5.99085e+06	6.10097e+06	3.84955e+06	4.13412e+06	6.24817e+06	6.29001e+06	5.34383e+06	5.77942e+06	5.29627e+06	5.58824e+06	8.20685e+06	3.21467e+06	4.55625e+06	5.25343e+06	5.82634e+06
Com_5423_pos	LPE 16:1	--	C21 H42 N O7 P	451.27	8.532	--	--	--	LMGP02050037	--	--	--	Glycerophospholipids [GP]	Glycerophosphoethanolamines [GP02]	Monoacylglycerophosphoethanolamines [GP0205]	No results	Full match	No results	452.277	2.75298e+06	8.35646e+06	2.57768e+06	5.05307e+06	3.45256e+06	3.85233e+06	3.00263e+06	3.53551e+06	3.53551e+06	4.2435e+06	2.67232e+06	2.27046e+06	2.7774e+06	2.63808e+06	2.80998e+06	1.90836e+06	4.21505e+06	3.15556e+06	1.97674e+06	4.9019e+06	4.36879e+06	4.54344e+06	5.17756e+06	3.60378e+06	4.472e+06	5.68561e+06	3.50177e+06	3.55389e+06	3.49457e+06	3.10962e+06
Com_6024_pos	Tetrahydrocorticosterone	Tetrahydrocorticosterone	C21 H34 O4	367.272	6.198	cpd:C05476	map00140 Steroid hormone biosynthesis	HMDB0000268	LMST02030100	Lipids and lipid-like molecules	Steroids and steroid derivatives	Hydroxysteroids	Sterols [ST]	Steroids [ST02]	C21 steroids (gluco/mineralocorticoids, progestogins) and derivatives [ST0203]	Invalid mass	Invalid mass	No results	368.279	924082	661459	854358	661475	1.1138e+06	779940	1.02747e+06	1.05758e+06	752986	680597	752683	1.21812e+06	1.0881e+06	7.93122e+06	1.6768e+06	775545	896369	961471	626103	1.54937e+06	569325	1.3716e+06	709924	600909	758298	1.53726e+06	962961	1.05586e+06	1.29332e+06	1.06372e+06
Com_6417_pos	gamma-Glutamyltyrosine	--	C14 H18 N2 O6	310.116	4.887	--	--	HMDB0011741	--	Organic acids and derivatives	Carboxylic acids and derivatives	Amino acids, peptides, and analogues	--	--	--	No results	Full match	No results	311.123	3.54152e+06	5.68272e+06	3.813e+06	5.03649e+06	3.55357e+06	6.0881e+06	5.678e+06	2.32627e+06	5.92986e+06	4.50644e+06	5.66548e+06	4.52352e+06	4.06625e+06	5.69161e+06	4.10268e+06	3.84415e+06	2.46947e+06	2.2474e+06	4.21796e+06	4.73304e+06	3.90561e+06	3.41095e+06	7.41537e+06	5.48328e+06	5.00969e+06	5.14432e+06	3.7782e+06	4.01556e+06	4.07497e+06	5.66351e+06
Com_6508_pos	LPE 15:0	--	C20 H42 N O7 P	439.27	8.596	--	--	--	LMGP02050035	--	--	--	Glycerophospholipids [GP]	Glycerophosphoethanolamines [GP02]	Monoacylglycerophosphoethanolamines [GP0205]	No results	Full match	No results	440.277	2.44222e+06	3.9741e+06	2.42485e+06	4.21411e+06	4.13042e+06	3.48681e+06	2.0673e+06	3.45945e+06	3.10717e+06	4.6631e+06	2.19102e+06	1.97785e+06	3.29161e+06	2.39904e+06	2.92814e+06	2.72372e+06	3.57528e+06	1.75781e+06	2.61171e+06	5.08468e+06	3.88556e+06	6.10563e+06	6.02433e+06	3.33742e+06	5.46327e+06	7.40369e+06	3.20504e+06	3.36683e+06	3.21999e+06	4.1735e+06
Com_6966_pos	8,15-Dihete	--	C20 H32 O4	336.23	7.265	--	--	HMDB0010219	LMFA03060109	Lipids and lipid-like molecules	Fatty Acyls	Eicosanoids	Fatty Acyls [FA]	Eicosanoids [FA03]	Hydroxy/hydroperoxyeicosatetraenoic acids [FA0306]	No results	No results	Full match	337.237	4.15115e+06	2.77343e+06	3.93202e+06	3.03313e+06	2.43967e+06	1.95158e+06	4.39778e+06	1.84068e+06	2.11251e+06	1.33515e+06	1.51203e+06	3.88323e+06	3.92816e+06	3.26864e+06	1.55175e+06	3.46925e+06	2.67354e+06	3.6782e+06	3.01484e+06	6.55411e+06	5.02494e+06	2.50079e+06	3.894e+06	3.99412e+06	2.85505e+06	6.13266e+06	2.85884e+06	3.47679e+06	2.63531e+06	3.36471e+06
Com_7192_pos	Punicic Acid	Punicic acid; cis-9,trans-11,cis-13-Octadecatrienoic acid; Trichosanic acid	C18 H30 O2	278.224	8.618	cpd:C08364	--	HMDB0030963	LMFA01030146	Lipids and lipid-like molecules	Fatty Acyls	Lineolic acids and derivatives	Fatty Acyls [FA]	Fatty Acids and Conjugates [FA01]	Unsaturated fatty acids [FA0103]	No results	No results	Full match	279.232	3.49285e+06	5.23973e+06	3.83421e+06	3.7904e+06	2.78855e+06	2.07622e+06	2.80299e+06	2.46232e+06	2.69613e+06	2.38135e+06	3.15437e+06	2.70108e+06	3.20059e+06	3.0538e+06	4.03019e+06	3.19478e+06	2.52974e+06	2.04581e+06	2.81119e+06	3.03858e+06	5.83735e+06	2.43995e+06	2.87001e+06	3.66319e+06	3.15675e+06	2.42724e+06	2.3227e+06	4.45952e+06	2.60531e+06	2.91859e+06
Com_7447_pos	5-Hydroxytryptophan	5-Hydroxytryptophan; 5-HTP	C11 H12 N2 O3	220.085	5.106	cpd:C01017	--	HMDB0000472	--	Organoheterocyclic compounds	Indoles and derivatives	Tryptamines and derivatives	--	--	--	No results	No results	Full match	221.092	2.78971e+06	1.7512e+06	2.6196e+06	3.06686e+06	3.67456e+06	3.47042e+06	3.54128e+06	2.3696e+06	2.5356e+06	4.71677e+06	2.98323e+06	3.25558e+06	2.95648e+06	4.74265e+06	6.29602e+06	3.62435e+06	3.2536e+06	2.36456e+06	3.61026e+06	3.73038e+06	3.22565e+06	3.74095e+06	4.85438e+06	3.44596e+06	3.14276e+06	2.52179e+06	3.08392e+06	2.73795e+06	2.78294e+06	3.57514e+06
Com_7651_pos	Carnosine	Carnosine; Nalpha-(beta-alanyl)-L-histidine	C9 H14 N4 O3	209.08	1.235	cpd:C00386	map00340 Histidine metabolism;map00410 beta-Alanine metabolism;map01100 Metabolic pathways	HMDB0000033	--	Organic acids and derivatives	Peptidomimetics	Hybrid peptides	--	--	--	Invalid mass	Invalid mass	No results	210.087	4.39291e+06	3.56606e+06	3.34759e+06	3.95663e+06	5.23776e+06	3.79143e+06	3.68e+06	4.38482e+06	3.79646e+06	3.33338e+06	4.92158e+06	1.87201e+06	4.00587e+06	3.84514e+06	3.68838e+06	3.77841e+06	2.79579e+06	4.51853e+06	3.46256e+06	3.99863e+06	4.73442e+06	4.32635e+06	2.86401e+06	5.46622e+06	4.9545e+06	4.63772e+06	3.65657e+06	4.4609e+06	3.3596e+06	3.79308e+06
Com_7794_pos	1,3-dipyridin-3-ylpropane-1,3-dione	--	C13 H10 N2 O2	226.074	5.4	--	--	--	--	--	--	--	--	--	--	Full match	Invalid mass	No results	227.081	3.56062e+06	3.63756e+06	3.06698e+06	3.66147e+06	3.10726e+06	3.50981e+06	4.107e+06	4.25661e+06	3.06442e+06	3.06489e+06	2.57861e+06	2.55147e+06	2.47982e+06	1.71091e+06	2.02816e+06	2.75203e+06	4.22055e+06	2.79283e+06	4.37666e+06	3.52512e+06	3.0486e+06	4.43101e+06	5.33741e+06	3.93891e+06	2.93477e+06	4.41056e+06	3.29439e+06	2.76424e+06	2.90007e+06	3.31799e+06
Com_7839_pos	o-Cresol	o-Cresol; 2-Hydroxytoluene; o-Methylphenol	C7 H8 O	108.058	5.315	cpd:C01542	map01100 Metabolic pathways	HMDB0002055	--	Benzenoids	Phenols	Cresols	--	--	--	No results	No results	Full match	109.065	2.89962e+06	3.63236e+06	3.86772e+06	4.03686e+06	3.51828e+06	3.23177e+06	4.35444e+06	4.11789e+06	5.4457e+06	3.87783e+06	3.18344e+06	2.97166e+06	3.11537e+06	3.30522e+06	2.28876e+06	4.43795e+06	4.42859e+06	2.82466e+06	2.89389e+06	1.91196e+06	3.75757e+06	2.95137e+06	4.70365e+06	3.68194e+06	2.42283e+06	3.62558e+06	3.46478e+06	3.9373e+06	3.72341e+06	3.37614e+06
[truncated: 6 more rows]
[truncated: 1 more columns]
